# Supplementary material for: BioBERT-powered synergy: advanced bibliometric and molecular insights into prostate cancer bone metastasis
Source: Front Immunol. 2025 Jun 18;16:1562559. doi: 10.3389/fimmu.2025.1562559 (PMC12213787; doi:10.3389/fimmu.2025.1562559)
Supplement: Supplementary file 2 [file DataSheet2.csv]

BioBERT-Powered Synergy: Advanced Bibliometric and Molecular Insights into Prostate Cancer Bone Metastasis
	logFC	P.Value	adj.P.Val	B
TMOD1	-2.987050161	7.53E-18	8.22E-14	30.12604319
KRT18	4.178523335	1.84E-16	1.00E-12	27.14750472
SLC2A5	-2.06296991	4.41E-16	1.45E-12	26.32469805
EFNA1	3.595857278	5.33E-16	1.45E-12	26.14619855
KLK3	6.812361197	1.35E-15	2.95E-12	25.26591409
ARHGAP25	-2.769634555	3.62E-15	6.01E-12	24.33151001
RHD	-4.247503806	3.85E-15	6.01E-12	24.2724568
PRKCB	-2.278732586	8.34E-14	1.14E-10	21.33418009
MGAM	-3.190105791	1.29E-13	1.56E-10	20.91596903
GFI1	-2.706232551	2.52E-13	2.76E-10	20.26913184
CCDC69	-2.013043522	3.59E-13	3.56E-10	19.93086579
DDAH1	2.75351614	7.40E-13	6.73E-10	19.2318463
LST1	-2.95360748	8.43E-13	6.89E-10	19.10616726
OLFM4	-4.365764256	8.84E-13	6.89E-10	19.06093399
EPB42	-5.474526796	9.84E-13	7.16E-10	18.95720994
NCF1	-3.572239372	1.35E-12	9.20E-10	18.65262265
GOLM1	5.678692012	1.66E-12	1.07E-09	18.44982263
UROD	-2.609673691	1.94E-12	1.13E-09	18.2988434
FAR2	-3.296774735	1.97E-12	1.13E-09	18.28412284
PGLYRP1	-3.511288901	3.95E-12	2.16E-09	17.61174669
LILRA3	-2.987383952	4.31E-12	2.24E-09	17.52797948
LCN2	-5.494486305	4.68E-12	2.32E-09	17.44654339
VNN2	-4.013726953	5.75E-12	2.73E-09	17.2483023
CXCR2	-2.771398241	6.02E-12	2.74E-09	17.20353376
SLC22A4	-2.650297045	8.19E-12	3.58E-09	16.90475953
SLC39A6	2.769802844	9.42E-12	3.95E-09	16.76926142
CYP4F3	-3.923725078	1.18E-11	4.79E-09	16.54610974
TAL1	-3.225507418	1.32E-11	5.00E-09	16.44432771
GYPE	-2.341940947	1.37E-11	5.00E-09	16.40618785
CLEC5A	-3.092804332	1.37E-11	5.00E-09	16.40209382
EPCAM	3.326055504	1.57E-11	5.54E-09	16.27087211
IRAK3	-2.490420951	2.15E-11	7.33E-09	15.96707361
GCA	-2.857168851	2.85E-11	9.41E-09	15.69417853
TCEAL4	2.508959312	3.76E-11	1.21E-08	15.42415941
PRG2	-5.44223604	4.14E-11	1.29E-08	15.32966813
CLC	-4.890055169	4.30E-11	1.30E-08	15.29323017
DSP	3.524902558	5.65E-11	1.67E-08	15.02695419
KAT2B	-2.577160993	6.42E-11	1.84E-08	14.9020018
GPLD1	-1.282865346	7.95E-11	2.23E-08	14.69405107
CEACAM8	-5.583153091	1.08E-10	2.94E-08	14.39768569
PTPN22	-2.682746029	1.24E-10	3.24E-08	14.25916924
CSF3R	-2.552527309	1.24E-10	3.24E-08	14.25693526
CHI3L1	-2.278075652	1.46E-10	3.70E-08	14.10234791
LCP2	-2.625697027	1.49E-10	3.70E-08	14.0812544
MNDA	-5.534352702	1.62E-10	3.92E-08	14.0024666
PIP4K2A	-2.050206105	1.66E-10	3.95E-08	13.97429884
PTPN6	-2.484317923	1.73E-10	4.03E-08	13.93312178
BMP2K	-1.736924701	1.90E-10	4.32E-08	13.84417138
LYL1	-3.333492503	2.01E-10	4.47E-08	13.79178529
GYPA	-4.45663337	2.09E-10	4.56E-08	13.75156976
ENAH	2.70983856	2.30E-10	4.91E-08	13.66018608
PIK3CD	-2.485947595	3.36E-10	7.06E-08	13.28766441
FECH	-2.490576686	3.47E-10	7.15E-08	13.2558933
PLBD1	-3.188946524	3.54E-10	7.16E-08	13.23695042
NFE2	-4.316947624	3.82E-10	7.58E-08	13.16372023
CAMP	-5.975722565	4.07E-10	7.93E-08	13.10165184
DSTN	1.840310792	4.34E-10	8.31E-08	13.03847099
SIGLEC5	-3.130102766	4.74E-10	8.81E-08	12.95235987
SH3BP4	3.541776494	4.76E-10	8.81E-08	12.94774453
APOBEC3A	-3.994953854	5.37E-10	9.77E-08	12.83015641
PADI4	-3.975569133	5.48E-10	9.80E-08	12.81134902
ALOX5	-1.865973827	5.75E-10	1.01E-07	12.76396375
CELF2	-2.433737266	6.61E-10	1.13E-07	12.62680329
TMEM134	2.044397086	6.80E-10	1.13E-07	12.60028044
EPOR	-1.859495229	7.05E-10	1.13E-07	12.56419521
CD1D	-2.129333705	7.06E-10	1.13E-07	12.56277937
ESPL1	-2.095324564	7.21E-10	1.13E-07	12.54178558
USP15	-1.770689181	7.23E-10	1.13E-07	12.54006588
ADAM8	-2.627267744	7.23E-10	1.13E-07	12.5394825
SERPINB1	-3.195427103	7.23E-10	1.13E-07	12.53932858
STEAP1	4.050695368	7.32E-10	1.13E-07	12.52730841
FOLR3	-3.054427691	8.11E-10	1.23E-07	12.42710975
CCT3	2.033618047	8.64E-10	1.27E-07	12.36520418
RHAG	-2.336333855	8.67E-10	1.27E-07	12.36226156
RUNX3	-1.7759936	8.72E-10	1.27E-07	12.35688764
STOM	-1.658899731	1.03E-09	1.49E-07	12.18984098
NCF4	-2.189715504	1.08E-09	1.53E-07	12.15131363
ESRP2	2.984347356	1.24E-09	1.73E-07	12.01635682
CDH1	3.184538304	1.36E-09	1.87E-07	11.92471085
FBXO7	-2.321708924	1.57E-09	2.14E-07	11.78137387
BPGM	-2.003337936	1.64E-09	2.21E-07	11.73785082
CNPY2	1.87065073	1.83E-09	2.44E-07	11.6300158
PPOX	-2.243197065	1.86E-09	2.45E-07	11.61420972
NRGN	-2.475354134	1.90E-09	2.48E-07	11.59274066
MLPH	3.276586694	2.00E-09	2.54E-07	11.54423468
ARG1	-4.657962172	2.00E-09	2.54E-07	11.5431398
RNASE2	-5.335264823	2.06E-09	2.58E-07	11.5169228
GPR135	-1.609293953	2.09E-09	2.59E-07	11.50167751
ST6GALNAC4	-1.69574474	2.12E-09	2.59E-07	11.48658581
SLC14A1	-2.628270165	2.13E-09	2.59E-07	11.48240181
PLPP1	4.04960647	2.28E-09	2.71E-07	11.41667192
KLF1	-3.679959433	2.29E-09	2.71E-07	11.41359047
LILRB2	-2.72808207	2.46E-09	2.87E-07	11.34137129
VNN1	-2.188530242	2.47E-09	2.87E-07	11.33782013
ITGA4	-2.32610599	2.63E-09	3.02E-07	11.2786815
AHSP	-4.895345004	2.65E-09	3.02E-07	11.26873052
RWDD2A	3.095660171	2.69E-09	3.03E-07	11.2559248
MAN2A2	-1.866316706	2.97E-09	3.29E-07	11.15938232
BIN2	-2.373853172	2.98E-09	3.29E-07	11.15517443
HP	-3.643350839	3.04E-09	3.32E-07	11.13573742
PSTPIP2	-2.40277879	3.11E-09	3.36E-07	11.11348214
BORA	-1.915569116	3.27E-09	3.50E-07	11.0628858
ITGAL	-2.310735209	3.37E-09	3.50E-07	11.03381393
GYPB	-3.810821469	3.38E-09	3.50E-07	11.03216199
PRG3	-3.930386867	3.40E-09	3.50E-07	11.02568488
TRIM10	-1.955588279	3.41E-09	3.50E-07	11.02281798
IPCEF1	-3.020791122	3.46E-09	3.50E-07	11.00800073
SNCA	-3.211730746	3.46E-09	3.50E-07	11.00773025
NME3	2.955257356	3.58E-09	3.58E-07	10.9768331
IL17RA	-1.921720269	4.08E-09	4.03E-07	10.8466403
BLM	-1.805196949	4.09E-09	4.03E-07	10.8447067
ITGA2B	-1.767829347	4.47E-09	4.36E-07	10.75811939
SLC2A3	-2.576381231	4.73E-09	4.53E-07	10.70314226
SRPRB	1.426624878	4.73E-09	4.53E-07	10.70282506
CD9	2.923774796	4.92E-09	4.67E-07	10.66432865
C11ORF21	-2.609137688	5.16E-09	4.85E-07	10.61874323
TF	-2.448017506	5.77E-09	5.38E-07	10.50868599
SLCO4C1	-1.385461745	5.85E-09	5.41E-07	10.49519245
CCND3	-1.996263486	5.99E-09	5.49E-07	10.47245078
TFAP2C	2.101007079	6.14E-09	5.59E-07	10.44777342
ADCY7	-2.435299439	6.70E-09	6.04E-07	10.36276589
ALOX5AP	-2.846166084	6.97E-09	6.24E-07	10.32322066
KEL	-3.471257584	7.49E-09	6.64E-07	10.25371329
FAM117A	-2.293166826	7.64E-09	6.68E-07	10.2340548
ADGRG3	-1.965234175	7.65E-09	6.68E-07	10.23261254
CCNE1	-2.347536014	7.79E-09	6.75E-07	10.2149549
MRTFA	-1.140396312	8.87E-09	7.63E-07	10.08750126
PYCR1	2.298716918	8.96E-09	7.64E-07	10.07800659
ADD2	-2.234189375	9.22E-09	7.76E-07	10.0504602
GLO1	2.512495714	9.24E-09	7.76E-07	10.04738491
PPP3CA	2.516957815	9.34E-09	7.78E-07	10.03751684
EVI2B	-3.007887006	9.69E-09	8.02E-07	10.0009375
NKX3-1	2.291260852	9.86E-09	8.10E-07	9.983992564
TRAK2	-2.160742177	1.06E-08	8.60E-07	9.91750736
TNS1	-2.198324115	1.28E-08	1.03E-06	9.729203808
ELANE	-5.120873851	1.32E-08	1.06E-06	9.698991288
RANBP10	-1.547518234	1.43E-08	1.14E-06	9.61960603
CDA	-2.201110128	1.45E-08	1.14E-06	9.60624052
S100A12	-5.318959208	1.45E-08	1.14E-06	9.605431648
SELL	-3.040909184	1.52E-08	1.19E-06	9.560130199
MS4A3	-5.62043218	1.55E-08	1.19E-06	9.544395619
LTB	-2.564316115	1.55E-08	1.19E-06	9.54395947
P2RY13	-2.462613705	1.57E-08	1.20E-06	9.52720215
PRTN3	-3.302006891	1.67E-08	1.26E-06	9.470058614
MAP2K3	-2.120074999	1.73E-08	1.30E-06	9.432434109
CYBB	-1.656371071	1.84E-08	1.38E-06	9.372629047
RAB3IL1	-1.964791695	1.93E-08	1.43E-06	9.325850479
MPO	-5.242700949	2.01E-08	1.48E-06	9.287842405
ATP6V0E2	3.352065141	2.06E-08	1.51E-06	9.260845015
RGS19	-1.562825169	2.26E-08	1.64E-06	9.174025932
ACKR1	-2.24318043	2.27E-08	1.64E-06	9.166435548
CEACAM6	-3.671214111	2.57E-08	1.85E-06	9.045970493
PF4	-4.572977394	2.65E-08	1.89E-06	9.014732113
ALAD	-2.113935637	2.73E-08	1.93E-06	8.987560882
HSPD1	1.960022469	2.81E-08	1.98E-06	8.960867457
LILRB3	-1.923378638	2.94E-08	2.04E-06	8.913450113
ALCAM	3.182727693	2.94E-08	2.04E-06	8.913360544
DEFA4	-6.295004174	2.97E-08	2.04E-06	8.905913262
MRPS35	1.416765265	2.97E-08	2.04E-06	8.904907842
IL18RAP	-3.632972647	3.25E-08	2.22E-06	8.81708979
DMTN	-1.766004497	3.41E-08	2.30E-06	8.770622374
TRAF3IP3	-1.934630462	3.41E-08	2.30E-06	8.769910864
MMP8	-3.161108232	3.46E-08	2.31E-06	8.756758725
PRRC1	2.884888945	3.64E-08	2.41E-06	8.706605088
ANP32E	-2.485057934	3.65E-08	2.41E-06	8.70387002
BPI	-5.080596374	3.82E-08	2.51E-06	8.657707364
CBX1	1.368329935	3.85E-08	2.52E-06	8.650404293
HHEX	-1.582567007	4.00E-08	2.60E-06	8.613747644
DENND4A	-1.955490077	4.02E-08	2.60E-06	8.609138266
RASGRP2	-1.33659697	4.10E-08	2.63E-06	8.589901833
PEBP1	2.325354763	4.28E-08	2.73E-06	8.547231638
KLK2	5.187991445	4.33E-08	2.74E-06	8.535242828
SPDEF	2.015744178	4.34E-08	2.74E-06	8.533874872
MMRN1	-1.609829739	4.49E-08	2.81E-06	8.501147836
RPL10A	1.347089239	4.81E-08	3.00E-06	8.432168341
CORO1A	-3.275120965	4.85E-08	3.01E-06	8.424879274
HAL	-1.884112174	4.90E-08	3.02E-06	8.414317643
TFRC	-3.30465764	4.97E-08	3.05E-06	8.400586961
SLC2A14	-1.762844302	5.03E-08	3.06E-06	8.390148696
TFR2	-1.502455651	5.48E-08	3.32E-06	8.305627594
HPS1	-1.26065283	5.61E-08	3.38E-06	8.282666962
PF4V1	-1.658394934	5.73E-08	3.43E-06	8.262338806
PYGL	-2.473918364	5.84E-08	3.48E-06	8.243660346
LGALS9	-2.302909399	5.90E-08	3.49E-06	8.233298735
CSF2RB	-2.017161764	5.91E-08	3.49E-06	8.231427383
GOLPH3	1.846512205	6.17E-08	3.61E-06	8.18921159
RPL30	1.21174605	6.19E-08	3.61E-06	8.186226331
WAS	-1.738135759	6.22E-08	3.61E-06	8.181182357
HLX	-2.062602406	6.34E-08	3.66E-06	8.16297758
PLEK	-2.473806729	6.47E-08	3.71E-06	8.142127078
CLEC1B	-2.589821277	6.49E-08	3.71E-06	8.139963827
BEX3	2.133262487	6.72E-08	3.82E-06	8.106219361
PEX11A	2.252430616	6.84E-08	3.87E-06	8.088718123
SPTA1	-4.59090021	6.89E-08	3.88E-06	8.080844491
ATP6V1G1	2.079974151	7.38E-08	4.13E-06	8.014259397
RPL13A	1.154156916	7.45E-08	4.15E-06	8.004789568
CA2	-4.730921384	7.48E-08	4.15E-06	8.000207738
MLEC	2.18329316	7.57E-08	4.17E-06	7.988839085
DNAJC6	-1.585176285	7.65E-08	4.20E-06	7.979043431
APAF1	-1.314706066	7.85E-08	4.28E-06	7.953839135
MYL4	-2.563483473	8.08E-08	4.39E-06	7.924887144
PLAC8	-2.928416751	8.19E-08	4.40E-06	7.911743413
C5ORF15	1.649331287	8.19E-08	4.40E-06	7.911439137
NPM1	1.269687147	8.22E-08	4.40E-06	7.908306878
CTSG	-4.869553836	8.55E-08	4.55E-06	7.87048579
PLCL2	-1.969785986	8.61E-08	4.56E-06	7.862871914
EGFL8	-1.47072227	8.68E-08	4.58E-06	7.855583317
RIPOR2	-2.142431899	8.79E-08	4.61E-06	7.84296676
ST3GAL6	-1.067535309	8.98E-08	4.69E-06	7.821994584
KIF2C	-1.324372541	9.59E-08	4.99E-06	7.757161818
S100A9	-6.247022269	9.73E-08	5.03E-06	7.743360581
ZNF32	2.227459569	9.90E-08	5.10E-06	7.72663166
TBCEL	-1.705129083	1.03E-07	5.27E-06	7.688739953
MDH2	1.271041203	1.04E-07	5.32E-06	7.674747992
ACAP1	-2.011693318	1.05E-07	5.32E-06	7.67146231
RASGRP1	-1.834804388	1.07E-07	5.42E-06	7.648714591
NCAPG	-2.316884638	1.12E-07	5.64E-06	7.603841506
PIM1	-2.441256249	1.14E-07	5.72E-06	7.586376418
CTSE	-2.469534255	1.23E-07	6.10E-06	7.515464407
RAB25	3.575264054	1.23E-07	6.10E-06	7.514882084
CFP	-1.855610037	1.29E-07	6.35E-06	7.470422917
RPS5	1.538725581	1.29E-07	6.35E-06	7.466354928
CCR2	-1.831558664	1.31E-07	6.40E-06	7.454261329
ANK1	-2.985994158	1.40E-07	6.80E-06	7.390172393
LAT	-1.630526052	1.41E-07	6.85E-06	7.379265462
FCAR	-1.308606908	1.42E-07	6.85E-06	7.372912146
BCL11B	-1.865497285	1.42E-07	6.85E-06	7.370459042
TRIM58	-3.819664635	1.48E-07	7.11E-06	7.329684974
HMGB2	-2.038591398	1.56E-07	7.43E-06	7.281705725
CDC7	-1.384475777	1.58E-07	7.48E-06	7.271659101
BCL2A1	-2.065687747	1.64E-07	7.75E-06	7.232257372
LILRA2	-1.62803722	1.65E-07	7.78E-06	7.223868602
CD1C	-1.522362043	1.68E-07	7.87E-06	7.209539397
PRF1	-1.855337029	1.70E-07	7.95E-06	7.194828344
ALAS2	-5.741877557	1.72E-07	7.98E-06	7.186748982
INO80B	-1.807505669	1.74E-07	8.07E-06	7.172258945
MPP1	-2.557517645	1.77E-07	8.15E-06	7.157917276
RASSF2	-1.782583626	1.82E-07	8.33E-06	7.132829415
SP2	-1.14068467	1.89E-07	8.61E-06	7.093640813
FAM174B	1.799385534	1.89E-07	8.61E-06	7.092082834
RPL19	0.999789186	1.92E-07	8.67E-06	7.080761967
FCGR3B	-3.434073847	1.95E-07	8.79E-06	7.063420466
TOMM7	1.245472853	1.98E-07	8.90E-06	7.047827189
ALDH3B1	-1.549962369	2.02E-07	9.00E-06	7.029083567
MRPS33	2.175455088	2.02E-07	9.00E-06	7.029048596
PTPRF	1.62041214	2.05E-07	9.09E-06	7.014605717
TNFRSF10C	-0.974260612	2.09E-07	9.24E-06	6.994790209
RHCE	-3.49620516	2.11E-07	9.27E-06	6.987877195
KCNH2	-2.695370742	2.12E-07	9.30E-06	6.980901907
NUDT9	2.21463695	2.13E-07	9.30E-06	6.977191347
MAPK14	-1.456914882	2.17E-07	9.43E-06	6.959494168
CEACAM1	-1.876098224	2.20E-07	9.52E-06	6.945996732
PADI2	-2.260072761	2.23E-07	9.62E-06	6.932163148
AFF2	-1.157674463	2.25E-07	9.69E-06	6.921269566
CPOX	-2.391475913	2.31E-07	9.88E-06	6.898658945
MAP4K1	-1.524506873	2.33E-07	9.93E-06	6.88976908
LAMC1	2.282287956	2.37E-07	1.01E-05	6.87354301
COBL	3.15546696	2.38E-07	1.01E-05	6.868377885
TPD52	2.885174193	2.39E-07	1.01E-05	6.862495797
IFT57	2.8293678	2.44E-07	1.02E-05	6.84351807
EHD1	-1.203985165	2.59E-07	1.08E-05	6.786098098
E2F8	-2.54877313	2.70E-07	1.12E-05	6.746500908
KCNJ15	-1.846250405	2.71E-07	1.13E-05	6.740857482
CCL5	-1.29740741	2.82E-07	1.17E-05	6.701241532
PKLR	-1.421273462	3.02E-07	1.24E-05	6.635390982
DYNC1H1	2.362798555	3.09E-07	1.27E-05	6.613664569
POU2AF1	-2.234145958	3.16E-07	1.29E-05	6.589511898
KIF21B	-1.693604708	3.19E-07	1.30E-05	6.580570038
CD2	-1.500501497	3.46E-07	1.40E-05	6.50200084
NDUFB2	1.428233239	3.58E-07	1.45E-05	6.469050844
ANXA5	2.077951316	3.61E-07	1.45E-05	6.461925201
IKZF1	-1.087624833	3.63E-07	1.46E-05	6.454909699
PPBP	-5.418908882	3.68E-07	1.47E-05	6.442256653
GIT2	-1.503525826	3.78E-07	1.51E-05	6.414560867
CLEC2D	-1.232638335	3.85E-07	1.53E-05	6.398483246
CD36	-3.284409461	3.92E-07	1.55E-05	6.380601543
INSRR	-1.537413614	3.92E-07	1.55E-05	6.379390858
TFDP1	-1.593534519	3.97E-07	1.56E-05	6.366450263
GNLY	-1.571972719	4.04E-07	1.58E-05	6.350563512
TUBA4A	-1.924046628	4.11E-07	1.60E-05	6.334164298
IL16	-1.640119687	4.14E-07	1.61E-05	6.327031626
XK	-2.810918911	4.21E-07	1.63E-05	6.310925726
SIRPA	-1.160340252	4.22E-07	1.63E-05	6.30808913
ITGAM	-2.255181419	4.24E-07	1.63E-05	6.304275898
MYB	-2.774968164	4.28E-07	1.64E-05	6.295203968
KIF14	-1.514607567	4.33E-07	1.65E-05	6.282737604
IDH1	2.214988195	4.36E-07	1.66E-05	6.275650835
VNN3	-1.956516335	4.75E-07	1.80E-05	6.192065228
MYO9B	-1.181129579	4.90E-07	1.85E-05	6.162600689
ART4	-1.821973271	5.03E-07	1.89E-05	6.135736303
CR1	-0.912059936	5.12E-07	1.92E-05	6.118596053
AZU1	-3.282930411	5.13E-07	1.92E-05	6.116190839
GTSE1	-1.483839883	5.21E-07	1.94E-05	6.101295061
RBM38	-1.787853675	5.22E-07	1.94E-05	6.099824694
P2RX6	-1.035030627	5.25E-07	1.94E-05	6.094235417
NDRG1	2.563633912	5.29E-07	1.95E-05	6.086462049
HCK	-2.167765384	5.46E-07	2.01E-05	6.055710203
HTR3B	-2.02934899	5.62E-07	2.06E-05	6.02764204
UNC13B	2.430492158	5.68E-07	2.08E-05	6.016650238
AOAH	-1.859491314	5.95E-07	2.17E-05	5.971819028
BST1	-1.849244133	6.14E-07	2.23E-05	5.941585853
MARK3	-1.192885572	6.25E-07	2.26E-05	5.924396372
SLC4A1	-5.501697387	6.64E-07	2.39E-05	5.864374403
STK10	-1.533736733	6.95E-07	2.49E-05	5.820499942
POLQ	-1.622678374	6.97E-07	2.49E-05	5.817573454
CD69	-1.60066605	7.06E-07	2.52E-05	5.804907707
GDPD5	-1.649827567	7.09E-07	2.52E-05	5.800676979
RAB27A	-1.68000487	7.13E-07	2.53E-05	5.794675636
PCBD1	2.727497665	7.22E-07	2.54E-05	5.783327539
FCN1	-3.237339032	7.22E-07	2.54E-05	5.782382873
DCXR	3.513176804	7.39E-07	2.59E-05	5.760168224
PRC1	-2.283948298	7.74E-07	2.71E-05	5.715361935
YWHAQ	1.309141318	8.06E-07	2.81E-05	5.675779391
CCNA1	-2.085918977	8.09E-07	2.81E-05	5.671686917
CHIT1	-1.884729405	8.14E-07	2.82E-05	5.665514945
ADGRA3	1.799933737	8.20E-07	2.83E-05	5.658673989
FGR	-3.065352668	8.34E-07	2.87E-05	5.642208345
CYTIP	-2.08631006	8.72E-07	2.99E-05	5.598846925
MORF4L2	1.245871368	9.01E-07	3.08E-05	5.566884798
IL10RA	-1.362666782	9.13E-07	3.10E-05	5.553505271
HSPA9	1.385352291	9.14E-07	3.10E-05	5.552496985
NCF2	-3.212935097	9.18E-07	3.10E-05	5.548612356
LILRA4	-1.426911837	9.20E-07	3.10E-05	5.545658884
CD244	-2.321933539	9.21E-07	3.10E-05	5.545187211
MEGF9	-1.436391211	9.34E-07	3.14E-05	5.531928171
PPIB	1.899439991	9.77E-07	3.27E-05	5.486986189
AR	2.724378257	1.01E-06	3.36E-05	5.459175384
DOCK2	-2.502839756	1.01E-06	3.37E-05	5.452957428
ZBP1	-1.608934898	1.03E-06	3.43E-05	5.432383337
LILRB1	-1.8585205	1.05E-06	3.46E-05	5.419819838
CAPN3	-1.512562512	1.05E-06	3.46E-05	5.41669564
CCL22	-1.548081193	1.10E-06	3.61E-05	5.373484242
CXCL12	-2.857217058	1.11E-06	3.63E-05	5.363764403
TSPAN13	1.812636592	1.12E-06	3.65E-05	5.355779394
TACC2	2.179427073	1.12E-06	3.66E-05	5.351721811
RPL24	0.990896632	1.17E-06	3.81E-05	5.309252508
SEPTIN6	-1.278885101	1.20E-06	3.89E-05	5.285929583
CA4	-1.379690199	1.25E-06	4.04E-05	5.247178767
CDX4	-1.561791428	1.27E-06	4.10E-05	5.229465127
STAP2	1.440787348	1.30E-06	4.18E-05	5.208129162
RPL29	1.906246134	1.31E-06	4.19E-05	5.200863104
BNIP3L	-1.601463793	1.35E-06	4.31E-05	5.171312091
TECPR2	-1.517692462	1.39E-06	4.41E-05	5.145853313
CXCR4	-2.243807905	1.44E-06	4.58E-05	5.105899547
ATRAID	1.808932441	1.45E-06	4.58E-05	5.104503378
IRF6	2.185679458	1.48E-06	4.67E-05	5.081012217
PLXNC1	-1.420936143	1.53E-06	4.80E-05	5.051383358
KIF5C	2.402726154	1.54E-06	4.84E-05	5.041667361
FOXA1	1.829346993	1.57E-06	4.90E-05	5.026134379
VGLL4	1.286577189	1.58E-06	4.93E-05	5.016879198
TPP1	-1.059734847	1.59E-06	4.95E-05	5.010138724
SRGN	-3.905937005	1.60E-06	4.97E-05	5.003512192
ICAM4	-1.696581998	1.61E-06	4.98E-05	4.998688816
SLC2A1	-1.487814717	1.63E-06	5.02E-05	4.98856999
GMFG	-2.716349418	1.64E-06	5.05E-05	4.980507363
DEFA1	-6.621601616	1.68E-06	5.16E-05	4.955711677
CD81	1.740755311	1.70E-06	5.20E-05	4.94647535
PTPRE	-1.775538459	1.73E-06	5.28E-05	4.928221838
SERINC5	2.179815945	1.77E-06	5.39E-05	4.904835807
PDE9A	3.851968528	1.79E-06	5.42E-05	4.898023447
TUSC3	1.733416989	1.85E-06	5.58E-05	4.866082499
PTGIR	-1.867565966	1.88E-06	5.68E-05	4.846178998
MRPL24	2.683903359	1.92E-06	5.77E-05	4.82735449
STK38	-1.300434251	1.92E-06	5.77E-05	4.826091623
TMED10	2.015375895	1.95E-06	5.84E-05	4.811872223
ABCA7	-2.574789387	2.00E-06	5.96E-05	4.789373165
WBP4	-1.156158749	2.01E-06	5.97E-05	4.784951563
E2F4	-1.053507278	2.09E-06	6.19E-05	4.746842099
GNRHR	-1.147243836	2.10E-06	6.21E-05	4.740487594
MYO1F	-2.742682768	2.11E-06	6.22E-05	4.736468948
LAT2	-1.433234605	2.16E-06	6.33E-05	4.714841907
TERF2IP	-1.016894094	2.16E-06	6.33E-05	4.712024905
ZZEF1	-1.145483765	2.16E-06	6.33E-05	4.711265329
FLNB	2.032562316	2.20E-06	6.42E-05	4.695694218
ARHGDIB	-2.847097913	2.21E-06	6.43E-05	4.690344824
RAC2	-1.570750489	2.24E-06	6.50E-05	4.6784643
BMPR1A	1.823254922	2.27E-06	6.58E-05	4.66366053
NCKAP1L	-1.590091084	2.40E-06	6.93E-05	4.610566358
PANK2	-1.117534458	2.43E-06	6.99E-05	4.599517351
SELPLG	-1.275261557	2.46E-06	7.06E-05	4.586303307
RAD54L	-2.081122296	2.47E-06	7.08E-05	4.581334406
KDELR2	1.36935911	2.52E-06	7.19E-05	4.56342198
SYK	-3.01154655	2.59E-06	7.38E-05	4.535427875
GALNT6	-1.466176138	2.60E-06	7.39E-05	4.531857998
CAVIN2	-1.275359277	2.63E-06	7.44E-05	4.520547394
TMEM147	1.452468918	2.63E-06	7.44E-05	4.520407955
THBS4	-2.056112514	2.64E-06	7.44E-05	4.517406506
KTN1	1.415944117	2.68E-06	7.55E-05	4.500902802
CD38	-1.6407008	2.71E-06	7.62E-05	4.490136791
HRH2	-1.649133684	2.79E-06	7.80E-05	4.464135654
CEACAM3	-1.466946868	2.89E-06	8.08E-05	4.427501236
SHTN1	1.957010882	2.98E-06	8.30E-05	4.398906582
HK3	-4.175835001	3.02E-06	8.38E-05	4.387226415
USP48	-1.130853444	3.05E-06	8.43E-05	4.376326482
PDLIM5	1.863924063	3.05E-06	8.43E-05	4.376183355
TCN1	-3.085627411	3.07E-06	8.45E-05	4.371410314
BTK	-2.695575123	3.10E-06	8.52E-05	4.361070899
ARHGAP45	-1.779256975	3.12E-06	8.57E-05	4.352837633
PDIA3	2.774337176	3.15E-06	8.61E-05	4.345422359
TOB1	2.018225554	3.19E-06	8.71E-05	4.332109998
FUT4	-1.383544372	3.23E-06	8.78E-05	4.321264555
ZMPSTE24	1.455752464	3.23E-06	8.78E-05	4.319099664
CX3CR1	-2.251497287	3.27E-06	8.87E-05	4.307196072
CEP135	-1.68063006	3.36E-06	9.08E-05	4.2820487
CASQ2	-2.12336835	3.45E-06	9.31E-05	4.255005934
MLC1	-1.783836541	3.47E-06	9.33E-05	4.249914663
PPA1	1.271383816	3.48E-06	9.33E-05	4.247710672
WIPF1	-1.671205474	3.57E-06	9.55E-05	4.223017891
NPL	-2.27411977	3.61E-06	9.63E-05	4.212285994
FCER1G	-1.549280027	3.68E-06	9.80E-05	4.192789166
MIF	1.905382267	3.72E-06	9.88E-05	4.182219896
FOLH1	3.319728329	3.76E-06	9.94E-05	4.172405352
CYB5R4	-1.243257453	3.76E-06	9.94E-05	4.171176073
TBX3	2.937263959	3.77E-06	9.94E-05	4.169802476
CYCS	1.461785014	3.79E-06	9.98E-05	4.163451902
CEP70	1.194276646	3.92E-06	0.000102887	4.131353383
NLRP1	-1.397095762	3.96E-06	0.00010342	4.122528028
RIMS3	-1.490398925	3.96E-06	0.00010342	4.121651126
DYSF	-1.736111858	3.98E-06	0.000103574	4.117871393
MOSPD1	-1.208504127	4.00E-06	0.000104006	4.111492187
CA1	-3.232492198	4.07E-06	0.000105424	4.095972052
RACK1	1.637608265	4.09E-06	0.000105703	4.090412174
HINT1	1.438891599	4.10E-06	0.000105703	4.088003012
LTF	-6.410254669	4.11E-06	0.000105703	4.086478312
CEP152	-1.226078264	4.12E-06	0.000105721	4.084010916
TNNT2	-1.314902154	4.23E-06	0.000108413	4.057221175
EPX	-1.896380123	4.25E-06	0.000108688	4.052463144
JPT2	1.339778176	4.27E-06	0.000108794	4.049238195
GRHL2	1.923406282	4.44E-06	0.000113032	4.009728965
CLDN4	2.02541875	4.51E-06	0.0001146	3.994012282
VMP1	1.456769528	4.52E-06	0.0001146	3.991772561
LMO2	-2.235169282	4.55E-06	0.000114881	3.987121606
SMCO4	2.174060288	4.63E-06	0.000116758	3.969079699
RPS19	1.050107817	4.68E-06	0.000117634	3.959551886
CLIC2	-2.129327067	4.70E-06	0.000117886	3.955223014
CBFA2T3	-2.111011502	4.78E-06	0.000119565	3.939208878
PVRIG	-1.891440941	4.81E-06	0.000120071	3.93285894
NME1	1.565209785	4.90E-06	0.000122087	3.914390716
DOCK4	1.681948619	4.91E-06	0.000122087	3.912193309
RNASE3	-4.375058392	5.07E-06	0.000125728	3.880886429
LRCH4	-1.514060591	5.08E-06	0.000125728	3.879137118
CCT4	1.26729859	5.10E-06	0.0001259	3.874695946
TSPAN5	-1.814570127	5.11E-06	0.0001259	3.8725458
LRIG1	2.897524536	5.12E-06	0.0001259	3.870735089
JUN	1.341747526	5.13E-06	0.0001259	3.869009884
GTF2H5	1.709780321	5.17E-06	0.00012664	3.861114111
TLR1	-1.303151704	5.37E-06	0.000131122	3.82505878
SMC4	-1.254861963	5.62E-06	0.000136951	3.780521426
CDK2AP1	1.391891959	5.65E-06	0.000137463	3.774714092
RDH11	1.870932375	5.71E-06	0.000138273	3.765692343
SLA	-2.776370031	5.71E-06	0.000138273	3.764663176
GOLGA8N	-1.735326927	5.94E-06	0.000143354	3.727360695
DGKZ	-2.537956418	5.97E-06	0.000143791	3.722249528
B4GALT5	-1.503510703	6.01E-06	0.000144348	3.715000522
SF3A1	-0.769782658	6.03E-06	0.000144348	3.712618633
TRIM36	2.389176424	6.03E-06	0.000144348	3.712057713
P2RY14	-1.271604657	6.05E-06	0.000144556	3.708519668
ARID5B	1.308552211	6.15E-06	0.000146508	3.693332175
CST7	-3.067444134	6.27E-06	0.000149123	3.67339405
AFG3L2	0.945922538	6.29E-06	0.000149123	3.670591197
PTTG1	-1.559263881	6.30E-06	0.000149123	3.66974852
CXADR	2.875098399	6.34E-06	0.000149796	3.663252813
LYZ	-4.75543534	6.36E-06	0.000149843	3.660842602
KIR2DS5	-0.929740423	6.42E-06	0.000150863	3.650399143
USP24	-1.291879117	6.43E-06	0.000150863	3.650045669
ACSL3	2.300383138	6.49E-06	0.000151939	3.64103577
GATA1	-1.932888537	6.50E-06	0.000151998	3.638569871
OLA1	1.158591734	6.65E-06	0.00015515	3.616502054
HSPE1	1.530016966	6.68E-06	0.000155567	3.611813402
MAFG	-1.584383447	6.76E-06	0.000156793	3.601279792
MSRA	-1.436709885	6.77E-06	0.000156793	3.600025873
CCNA2	-1.355696344	6.82E-06	0.000157699	3.592358208
KCNAB2	-2.201308743	6.98E-06	0.000160907	3.569106049
GLUD1	2.057379531	6.99E-06	0.000160907	3.568111482
MGST2	1.511307836	7.00E-06	0.000160907	3.566584341
AMPD1	-1.824771586	7.06E-06	0.000161954	3.55822453
SLC17A9	-1.52814596	7.13E-06	0.000163235	3.548516045
TMCO1	1.144859214	7.15E-06	0.000163315	3.545996152
FLI1	-1.100623232	7.20E-06	0.000164034	3.539688575
DCTPP1	2.07589289	7.27E-06	0.000165423	3.529451294
MICB	-1.989721032	7.39E-06	0.000167684	3.514216523
PTK2	1.287175632	7.42E-06	0.000167876	3.51003291
ERGIC2	1.461559408	7.43E-06	0.000167876	3.50906439
TOM1L1	1.856523737	7.52E-06	0.000169547	3.497410297
BCL2L1	-1.265494953	7.67E-06	0.000172742	3.477230044
TMEM33	1.548913009	7.73E-06	0.000173679	3.469962372
GP1BA	-2.073205485	7.85E-06	0.00017601	3.4549894
GGCT	2.012776021	8.00E-06	0.000178854	3.437398163
INPP5B	-1.668572514	8.12E-06	0.000181217	3.422634279
EDF1	1.665041173	8.26E-06	0.000184	3.405791732
SORBS1	-1.312859978	8.28E-06	0.000184	3.403833767
SPAG16	2.040199273	8.31E-06	0.000184316	3.400183609
APOBEC3B	-1.915005423	8.34E-06	0.000184438	3.396025748
RGCC	-2.933606446	8.35E-06	0.000184438	3.395576737
PITRM1	2.149570567	8.38E-06	0.000184438	3.391898277
SP100	-1.28557201	8.38E-06	0.000184438	3.391658917
RFX2	-1.449075093	8.40E-06	0.000184506	3.389345058
LYST	-1.26901808	8.51E-06	0.000186448	3.377201751
OAZ3	2.165697839	8.55E-06	0.000186836	3.371863616
FAXDC2	-1.356852509	8.56E-06	0.000186836	3.371277983
HOMER1	2.293184188	8.60E-06	0.000187117	3.366836558
PIP5K1B	-1.543174026	8.61E-06	0.000187117	3.365574922
OXT	-1.502735833	8.62E-06	0.000187117	3.363994524
CAT	-1.767632492	8.77E-06	0.000189749	3.346956084
ECHS1	2.580050054	8.78E-06	0.000189749	3.346547864
SNRPN	1.671178797	8.80E-06	0.000189784	3.344017504
GAS7	-1.109411141	8.81E-06	0.000189784	3.342524545
CLK4	-1.617088128	8.89E-06	0.000190804	3.334734467
MDM1	-1.483109102	8.90E-06	0.000190804	3.333477704
LDB3	-0.971166082	8.92E-06	0.00019084	3.331388017
LY75	-1.469772661	9.15E-06	0.000195381	3.306306483
PLAAT2	-1.183091773	9.16E-06	0.000195381	3.304702804
LSP1	-2.164282296	9.27E-06	0.000197229	3.29313859
SPINT2	2.187477265	9.29E-06	0.000197229	3.291754292
DNASE1L3	-2.103293845	9.48E-06	0.000200973	3.271575254
PCOLCE2	-1.785319881	9.52E-06	0.000201493	3.267174647
PDLIM4	-0.822143739	9.61E-06	0.000202849	3.258764737
EPN1	-1.766635658	9.81E-06	0.000206701	3.238593757
LILRA6	-1.938351554	9.85E-06	0.000207172	3.234502536
ACSM5	-1.189037303	9.90E-06	0.000207922	3.229115428
CDC27	-1.215475979	9.97E-06	0.000208928	3.222554963
SLC25A6	2.570379197	1.01E-05	0.000210884	3.211625475
FARP1	2.016820873	1.03E-05	0.00021551	3.188665058
HERC1	-1.16414411	1.04E-05	0.000217143	3.179466663
BAG3	1.65318054	1.05E-05	0.000218804	3.169433715
DBI	2.655395111	1.05E-05	0.000218804	3.168353311
TPSAB1	-1.059026661	1.07E-05	0.000222384	3.15072737
ACSL6	-1.325486951	1.09E-05	0.000224525	3.139568757
NME8	-1.342572484	1.09E-05	0.000224599	3.135108736
KLRC3	-1.964303229	1.09E-05	0.000224599	3.134024287
SPTSSA	1.242199539	1.10E-05	0.000224599	3.131374887
DPEP2	-1.380957298	1.10E-05	0.000224599	3.129834636
CYFIP1	1.345067913	1.10E-05	0.000224599	3.128395239
ATG101	1.884686401	1.10E-05	0.000224599	3.128261277
TBCA	1.188017665	1.10E-05	0.000224637	3.126277091
MAP7	1.621461671	1.11E-05	0.000225417	3.120634108
MSMO1	2.252533238	1.11E-05	0.000225417	3.119280467
HSPA5	1.307370168	1.11E-05	0.000226118	3.114454698
HSP90AB1	1.762002609	1.14E-05	0.000230515	3.093925097
PFN2	1.91000823	1.15E-05	0.000233367	3.080169273
YES1	1.044752051	1.18E-05	0.000237149	3.062744682
RPS7	1.609013915	1.18E-05	0.000238194	3.056676619
PSD3	1.535732226	1.19E-05	0.000239553	3.049352418
PLCG2	-2.207068565	1.22E-05	0.000245626	3.023230632
ARHGAP8	2.741257905	1.23E-05	0.000246868	3.015851262
HBD	-5.882254438	1.23E-05	0.000246868	3.014763541
GRAMD1B	-1.421036085	1.25E-05	0.00025016	3.000111318
SLC44A4	2.075928707	1.26E-05	0.000251592	2.99278651
CAMLG	1.421242448	1.27E-05	0.000252776	2.986454561
TTK	-2.183724296	1.30E-05	0.000258535	2.962793257
RAD23A	-1.386895128	1.31E-05	0.000259201	2.957245981
TRIB1	2.220906102	1.31E-05	0.000259201	2.956766906
TGM2	-0.958367123	1.32E-05	0.000261208	2.946630088
ABCA3	1.852805103	1.33E-05	0.000261208	2.944986575
MED25	-1.639317792	1.33E-05	0.000261208	2.944004223
IFFO1	-1.76710519	1.34E-05	0.00026246	2.937607039
WNT6	-0.713961534	1.34E-05	0.000263291	2.932791356
ADI1	1.80799499	1.35E-05	0.000263891	2.928833629
ARAP1	-1.034933888	1.35E-05	0.000264194	2.925979632
GALNT11	1.529005752	1.36E-05	0.00026571	2.918682923
TCF3	-1.080546823	1.39E-05	0.000271286	2.896772046
USP6	-1.292602867	1.40E-05	0.000271598	2.893925881
LAIR1	-1.467959217	1.41E-05	0.000272824	2.887824632
ZNF451	-1.437840278	1.42E-05	0.000274065	2.88009336
CD53	-1.815151203	1.42E-05	0.000274065	2.879969747
DERL2	2.271764198	1.43E-05	0.000276546	2.869495152
AIF1	-1.924824619	1.46E-05	0.000280502	2.85340784
NDEL1	-1.309630803	1.46E-05	0.000280502	2.852270898
TTC3	1.517280032	1.47E-05	0.000281602	2.846760064
FGL2	-1.932256309	1.47E-05	0.000282204	2.842980654
PTPRK	1.974929361	1.48E-05	0.000283803	2.835789713
UGDH	2.169233637	1.50E-05	0.00028564	2.82782176
EEF2	1.369789488	1.50E-05	0.000286236	2.824101711
ADORA2A	-1.678701886	1.51E-05	0.000286497	2.820648811
HSD17B10	1.717817971	1.51E-05	0.000286497	2.819264227
CNTRL	-1.382041266	1.51E-05	0.000286497	2.817989902
FCGR1A	-1.034483614	1.51E-05	0.000286497	2.816458315
FOXM1	-1.767974886	1.53E-05	0.000289803	2.803632914
CYTH1	-1.038841536	1.54E-05	0.000290471	2.799718242
THEMIS2	-2.013412841	1.57E-05	0.000295769	2.780485009
CARD8	-1.235350806	1.59E-05	0.000298228	2.769428648
SPR	1.220685678	1.59E-05	0.000298228	2.769104027
RPS8	0.929795673	1.61E-05	0.000301757	2.756011988
NR2F2	1.284872275	1.61E-05	0.000301786	2.754253227
RAB11A	0.988668438	1.62E-05	0.000302779	2.749401081
LIMCH1	1.96796148	1.64E-05	0.000306134	2.737042251
TMX2	1.073777075	1.65E-05	0.000306913	2.731080004
UTS2	-1.017089821	1.65E-05	0.000306913	2.730954666
PNPLA6	-1.608035152	1.66E-05	0.000306913	2.729614329
TENT5C	-1.609322433	1.69E-05	0.000312112	2.711657265
CASP1	-1.311817229	1.71E-05	0.000315761	2.698726435
IL1RN	-1.120345127	1.72E-05	0.000316895	2.693606456
SCCPDH	1.379831824	1.74E-05	0.000319851	2.681597536
DMXL1	2.226521986	1.74E-05	0.000319851	2.68131696
CCR10	-1.360926978	1.76E-05	0.000322246	2.672438403
BCL11A	-1.487950302	1.82E-05	0.000333034	2.638841606
SLC30A10	-1.372005305	1.82E-05	0.000333426	2.635921922
UQCRQ	1.79838946	1.83E-05	0.000333426	2.634447217
KIF15	-1.963451329	1.84E-05	0.000335984	2.625407588
PRSS23	3.034360563	1.85E-05	0.00033619	2.620427261
RPL12	1.076436141	1.86E-05	0.00033619	2.618475405
ERMAP	-2.347959628	1.86E-05	0.00033619	2.618399414
CRLF3	-1.283078466	1.86E-05	0.00033619	2.618351845
FBXO21	1.553737725	1.88E-05	0.000340126	2.604617094
SPRR2B	-1.228488815	1.89E-05	0.000340126	2.603839455
ITGB5	1.542859314	1.90E-05	0.000342683	2.594966962
TSPAN32	-2.426861899	1.92E-05	0.000344414	2.588475411
RHOF	-2.05964586	1.95E-05	0.000350615	2.569557503
FCGR3A	-1.476311807	1.96E-05	0.000351373	2.565868839
MXI1	-1.17505312	1.99E-05	0.000356308	2.550740756
APOBEC2	-1.345955132	2.00E-05	0.000356901	2.547535734
ARHGEF2	-1.500587638	2.00E-05	0.000357164	2.545234156
PYCARD	-2.041233834	2.04E-05	0.000363487	2.526348282
IKBKG	-1.082475519	2.04E-05	0.000363487	2.525037816
ITSN2	-1.051221479	2.07E-05	0.000366633	2.51423984
WSB2	1.92981241	2.07E-05	0.000366633	2.513520604
MYOM1	-1.337022681	2.08E-05	0.000368787	2.50626267
MSRB1	-2.952584267	2.10E-05	0.000371134	2.498535718
DNTT	-1.406895259	2.12E-05	0.000373604	2.490530059
KLRF1	-1.374618343	2.13E-05	0.000374104	2.486084373
TFEC	-1.602364139	2.13E-05	0.000374104	2.485983415
COX6C	1.663400922	2.13E-05	0.000374104	2.484541473
TGM3	-1.735421796	2.15E-05	0.000376796	2.476026437
CARD14	-0.968445747	2.17E-05	0.000379185	2.468340593
SIRPG	-1.638812738	2.23E-05	0.00038892	2.442194047
NUSAP1	-1.861826542	2.23E-05	0.000389016	2.440402047
TSPAN1	4.255252068	2.24E-05	0.000389379	2.437949366
GADD45A	-2.03907339	2.26E-05	0.000393328	2.426410984
BTNL3	-1.367595766	2.27E-05	0.000393328	2.425072124
USP32	-1.141632097	2.28E-05	0.000395235	2.418839893
RABGAP1L	-1.260755282	2.29E-05	0.000396844	2.413252241
TMEM131L	-1.899353883	2.30E-05	0.000396844	2.411823727
BIRC5	-1.368326474	2.32E-05	0.000400541	2.401295596
RXRB	-0.8720588	2.34E-05	0.000402007	2.395628787
MXD3	-1.351134657	2.34E-05	0.000402007	2.394692636
DNASE1L2	-1.797513064	2.35E-05	0.000403395	2.389217939
ADAP1	-0.86622235	2.35E-05	0.000403395	2.388299655
PON2	1.544812271	2.37E-05	0.000404913	2.382180137
FCMR	-1.421227123	2.37E-05	0.000404913	2.381615753
NDUFB4	1.234086975	2.40E-05	0.000409991	2.368011353
FRZB	-1.518857739	2.41E-05	0.00041026	2.365861327
C8ORF33	1.987672388	2.43E-05	0.000413718	2.356105039
XPO7	-1.845890435	2.44E-05	0.000413718	2.354699481
EIF2B4	1.403904993	2.47E-05	0.000418082	2.343015754
BNIP3	1.794209282	2.48E-05	0.000419837	2.337450192
CDS1	1.346386569	2.51E-05	0.000424001	2.326377194
MAPRE2	-1.128374648	2.52E-05	0.000424364	2.324047914
STX7	-0.993729017	2.53E-05	0.000425063	2.319739272
PDIA6	1.313693518	2.53E-05	0.000425063	2.317202817
STAT5B	-0.986353846	2.53E-05	0.000425063	2.317117662
MAU2	-0.985926774	2.53E-05	0.000425063	2.316475365
MMP25	-1.260196956	2.57E-05	0.000430321	2.303065798
TOMM70	1.134133063	2.61E-05	0.000435562	2.289841769
UBE2E1	1.387111988	2.63E-05	0.000438247	2.280348917
CD5L	-2.092297059	2.63E-05	0.000438247	2.279441281
GP6	-1.633880735	2.64E-05	0.000438247	2.27884412
INHBB	2.451117413	2.64E-05	0.000438247	2.277964096
SERP1	1.539887067	2.66E-05	0.000441459	2.269407894
PSTPIP1	-1.595100478	2.73E-05	0.000452444	2.244107512
CASP2	-0.974401637	2.77E-05	0.000458395	2.229972132
CD3D	-1.682384169	2.78E-05	0.000458636	2.227994043
FAM3C	1.929824257	2.78E-05	0.000458781	2.226222123
CKAP2	-1.465286424	2.80E-05	0.000460098	2.221690185
PPM1H	1.903475795	2.80E-05	0.000460098	2.220518991
ADGRE3	-1.665801811	2.82E-05	0.000462706	2.213581767
CXCR3	-1.449116988	2.84E-05	0.000465021	2.207288737
KIF11	-1.942034873	2.86E-05	0.000468774	2.198043816
CALU	1.566982812	2.89E-05	0.000471165	2.190434024
ASAP1	-1.483123685	2.89E-05	0.000471165	2.190004408
TM9SF3	1.869771964	2.89E-05	0.000471165	2.188761928
RNF10	-1.20295461	2.93E-05	0.000476851	2.175690206
SLC25A21	-1.389346613	2.95E-05	0.000479421	2.169038743
CELF3	-0.983715195	2.99E-05	0.000484353	2.157679603
HES1	1.373802611	3.02E-05	0.000489657	2.14568611
CD55	-1.70725437	3.06E-05	0.000495217	2.133308405
NADK	-0.98515196	3.08E-05	0.000497062	2.128269903
FBXO9	-1.176847608	3.08E-05	0.000497194	2.126580517
TSPO2	-1.949046405	3.09E-05	0.000498092	2.123402434
NOL3	1.635509504	3.10E-05	0.000499135	2.119946355
TCTN1	2.30063511	3.13E-05	0.000501678	2.113597018
PAX1	-1.106862118	3.17E-05	0.000508307	2.099454712
ARFIP2	1.090324266	3.20E-05	0.000511299	2.091261285
HCAR3	-1.828713768	3.20E-05	0.000511299	2.090926711
SELP	-2.040211868	3.22E-05	0.00051379	2.084801708
GULP1	1.397235292	3.23E-05	0.000514697	2.08131282
COX8A	1.675594131	3.23E-05	0.000514697	2.080262559
PLK4	-1.331834582	3.25E-05	0.000517037	2.074458116
SUCLG2	1.402416099	3.27E-05	0.000518528	2.068979388
TPI1	1.52378987	3.27E-05	0.000518528	2.068852579
DYNLT3	1.235351368	3.28E-05	0.000519616	2.065415528
LHB	-2.058153297	3.32E-05	0.000523493	2.055537909
LEPR	-1.272982455	3.32E-05	0.000523493	2.055412135
ROM1	-1.288096177	3.39E-05	0.000533009	2.035783378
SH3YL1	1.959733082	3.39E-05	0.000533009	2.035165293
KDM7A	-0.970083463	3.42E-05	0.000537294	2.026014955
SLC43A3	-1.632516303	3.43E-05	0.000538273	2.022754739
AHCY	1.647882721	3.44E-05	0.000538273	2.02146909
ITGAV	1.871878968	3.47E-05	0.000542941	2.011717263
S100A8	-3.875066673	3.48E-05	0.000543389	2.009530934
AURKB	-1.606230299	3.49E-05	0.000543556	2.006896307
ACSBG1	-1.851031088	3.49E-05	0.000543556	2.006466266
TM7SF2	2.771790819	3.51E-05	0.000546006	2.000730655
CD8A	-1.691751232	3.53E-05	0.000548828	1.994358504
WNT3	-1.347198422	3.58E-05	0.000554339	1.983306441
HFE	-0.918113647	3.59E-05	0.000555159	1.980499522
KNTC1	-1.76725544	3.61E-05	0.000558186	1.97386139
TCEAL9	1.712006447	3.62E-05	0.000559519	1.970181974
S100A4	-2.759767272	3.65E-05	0.000562175	1.964226938
JCHAIN	-2.972176479	3.66E-05	0.000564107	1.959536944
KIAA0930	-0.938988507	3.67E-05	0.000564855	1.956890084
FCHSD2	-1.903289747	3.68E-05	0.000565196	1.954942783
CD96	-1.422301552	3.71E-05	0.000568872	1.947304612
PABPC1	0.889058701	3.73E-05	0.000571746	1.941065597
AQP4	-1.021100923	3.75E-05	0.00057404	1.935832313
GSG1	-1.359564927	3.77E-05	0.000574839	1.933130351
CYB561	1.100851122	3.79E-05	0.00057671	1.927772992
STUB1	1.296399578	3.79E-05	0.00057671	1.927279388
DUSP14	1.730642859	3.81E-05	0.000578681	1.92262691
DAP3	2.223234594	3.81E-05	0.000578864	1.920972743
STAT5A	-1.439010842	3.85E-05	0.000583726	1.911528483
ANK3	1.834220742	3.90E-05	0.000590494	1.899024353
CLSPN	-1.615981865	3.92E-05	0.000592055	1.895127794
AIRE	-1.306694003	3.93E-05	0.000593288	1.891773622
PIGP	1.549785691	3.94E-05	0.000593509	1.890074485
PRDX1	1.465380481	3.95E-05	0.000594571	1.887008876
MRPS28	2.487275232	3.95E-05	0.000594613	1.885605892
SPOCK1	3.746091871	4.00E-05	0.000600463	1.874796791
CDK11B	-1.021618087	4.06E-05	0.000608336	1.860857051
LAX1	-1.350171865	4.10E-05	0.000614527	1.849726904
SELENOW	2.104142976	4.11E-05	0.000614546	1.848370992
RPL6	0.877820498	4.12E-05	0.000615119	1.846142966
LPIN2	-1.091927294	4.13E-05	0.00061607	1.843325193
CLK3	-1.296361567	4.16E-05	0.000619755	1.83623144
PTGS1	-0.9457103	4.20E-05	0.000624625	1.827336145
PLAGL2	-1.042684633	4.22E-05	0.000625794	1.822398687
QPCT	-1.702086919	4.22E-05	0.000625794	1.821885992
RPL8	1.40555745	4.23E-05	0.000625794	1.821579481
ANPEP	-2.058859302	4.25E-05	0.000628688	1.815802524
EZH2	-1.721920991	4.30E-05	0.000635849	1.803531137
UBAC1	-1.565520157	4.32E-05	0.00063637	1.800550395
ATP9A	2.008602736	4.32E-05	0.00063637	1.800123064
SERPINB9	-0.972904732	4.33E-05	0.00063719	1.797571608
MGRN1	-1.05343415	4.36E-05	0.000640437	1.790093777
ZNF280A	-1.436488817	4.37E-05	0.000640437	1.790049006
CANX	0.780452292	4.42E-05	0.000646946	1.778963948
SGPL1	1.021526417	4.42E-05	0.000647386	1.777009138
CNN2	-1.257949447	4.44E-05	0.000649033	1.773254685
SYNGR2	1.580894595	4.47E-05	0.00065114	1.767821182
GSS	1.227265819	4.47E-05	0.00065114	1.767530369
ELF4	-1.757285794	4.49E-05	0.000652437	1.763715118
ACACB	-1.399639729	4.49E-05	0.000652437	1.763025476
CBR3	2.690449833	4.52E-05	0.000656229	1.756131478
IFT81	1.511467467	4.61E-05	0.000668837	1.73643406
MTIF2	1.190590944	4.67E-05	0.000675455	1.725624648
ATP6V1H	2.0352366	4.70E-05	0.000679682	1.718307171
ATP5MF	1.245673748	4.75E-05	0.000686258	1.707712465
KNOP1	1.144200315	4.76E-05	0.00068662	1.705923978
NAXD	1.466473786	4.83E-05	0.000695097	1.692778724
PDZRN3	2.008436578	4.94E-05	0.000710364	1.670490133
MFAP3L	-0.953705876	5.03E-05	0.000722886	1.652316808
SH2B3	-1.326725188	5.09E-05	0.000730621	1.640753368
CFAP298	2.333230777	5.11E-05	0.000731418	1.638428235
TINAGL1	-1.692266277	5.14E-05	0.000735053	1.632366467
PTPN7	-2.277644796	5.22E-05	0.000745018	1.617622277
LYPLA1	1.156364794	5.22E-05	0.000745018	1.616814275
PMEPA1	2.540656201	5.26E-05	0.000749979	1.609134118
GZMA	-1.315436587	5.31E-05	0.000755807	1.599648849
AMPD3	-1.150216729	5.32E-05	0.000755807	1.599128637
RPL3	1.2287767	5.37E-05	0.000762145	1.588907146
CXCR1	-1.435654785	5.38E-05	0.000762145	1.588540883
CAPRIN2	-1.574039069	5.55E-05	0.000785003	1.557856029
PRDM1	-1.16586833	5.55E-05	0.000785003	1.557464459
CCR3	-1.259488992	5.63E-05	0.00079523	1.543701852
TNFRSF1B	-1.972182964	5.65E-05	0.00079661	1.540776252
YIF1A	1.000302587	5.66E-05	0.000796948	1.53911775
TIMELESS	-0.994233467	5.67E-05	0.000798067	1.536515347
TRAPPC10	-1.065187626	5.74E-05	0.0008064	1.525230812
LTA4H	-1.487770927	5.77E-05	0.000809761	1.519967856
IMP4	1.911289003	5.81E-05	0.000813695	1.514041848
TLE4	-1.536604409	5.83E-05	0.000815616	1.509652199
CDK7	1.751452835	5.84E-05	0.000815616	1.50928527
G6PC3	1.702252978	5.85E-05	0.000817078	1.506317792
ITGB2	-1.850871946	5.87E-05	0.00081791	1.504098874
THEG	-1.37149327	5.93E-05	0.000826345	1.492949831
COX7C	1.423509083	5.96E-05	0.000829243	1.488265514
ST14	2.080803804	5.97E-05	0.000829243	1.486788363
BDNF	-1.366176242	5.98E-05	0.000829243	1.485876137
PDE6G	-1.002928829	6.02E-05	0.000833833	1.479315393
RAPGEF2	-1.083604474	6.09E-05	0.000843036	1.467483737
NRIP1	1.744968602	6.13E-05	0.000846741	1.462022796
CALR	1.085108236	6.17E-05	0.000851121	1.45476977
DHCR24	1.660109176	6.18E-05	0.000851121	1.454593839
TESC	-2.211773112	6.24E-05	0.000858381	1.445168048
ATP1A1	1.526956402	6.30E-05	0.000865521	1.435947906
IPP	1.121461221	6.31E-05	0.000866795	1.433310551
IL15RA	-1.966027093	6.38E-05	0.00087448	1.423568304
TMC6	-1.331701297	6.40E-05	0.000876023	1.42065319
AK4	1.998490517	6.42E-05	0.000877885	1.417389706
DENND3	-1.53541005	6.50E-05	0.00088866	1.404395755
NRF1	-0.904674649	6.57E-05	0.000896412	1.394797636
LRPPRC	1.195135726	6.66E-05	0.000907979	1.381208063
ARHGAP15	-2.284518931	6.70E-05	0.000911749	1.376000681
PSMB4	1.182696936	6.71E-05	0.000911874	1.374664473
INPP5D	-1.513440634	6.74E-05	0.000914438	1.370751072
MLN	-1.457962064	6.76E-05	0.000916094	1.367802534
TRIM21	-1.065155828	6.96E-05	0.000942434	1.339227484
GK3P	-1.306020635	6.98E-05	0.000944156	1.336268228
CUTA	1.028107658	7.02E-05	0.000948757	1.330377266
C1ORF115	1.992365122	7.05E-05	0.000951022	1.326880546
TMED3	1.301426775	7.15E-05	0.000964144	1.312456183
PDCD5	1.691580765	7.17E-05	0.000965741	1.309667233
PTK2B	-1.536391314	7.22E-05	0.000970663	1.303568708
CCNG1	1.322028871	7.28E-05	0.000976826	1.296269647
AQP1	-1.182800366	7.31E-05	0.000979695	1.291138785
NDUFAB1	0.986466435	7.31E-05	0.000979695	1.291066074
BMX	-1.793535895	7.40E-05	0.000989745	1.280028899
GCLM	-1.668038782	7.45E-05	0.000995842	1.272918263
CDCA4	-1.0239742	7.49E-05	0.000999798	1.267910122
NR2E3	-1.254922445	7.51E-05	0.001001035	1.265537038
PTPRC	-2.166859428	7.57E-05	0.001006529	1.258022812
GCLC	-1.394419229	7.57E-05	0.001006529	1.25789947
CBS	1.665575734	7.63E-05	0.001013478	1.250082743
IVNS1ABP	-1.220257195	7.67E-05	0.001017033	1.245529094
TPD52L1	1.592317752	7.70E-05	0.001019561	1.241960956
RNF216	-0.991591512	7.75E-05	0.001024916	1.235734394
PROM1	-1.801387172	7.76E-05	0.001025848	1.233687377
SULT1A1	-1.181994799	7.96E-05	0.001050149	1.209924334
RNF13	1.276711467	8.11E-05	0.001069528	1.191112489
NDUFB5	1.136749431	8.15E-05	0.001072124	1.187013239
KIF18B	-1.939975938	8.16E-05	0.001072124	1.185491282
BCAP31	2.067700707	8.16E-05	0.001072124	1.185283076
ARMC8	-0.732030051	8.20E-05	0.00107412	1.18127828
ARL1	1.379350179	8.20E-05	0.00107412	1.181169057
ZAP70	-1.51868505	8.46E-05	0.001106561	1.150261301
RNF123	-1.747668711	8.46E-05	0.001106561	1.150146331
RAD23B	1.334449914	8.50E-05	0.001108827	1.146171404
NAAA	1.325135368	8.50E-05	0.001108827	1.145864106
RPSA	0.726113077	8.61E-05	0.001121609	1.133654973
DYRK3	-1.499386197	8.65E-05	0.00112567	1.129018128
RIOK3	-0.930083992	8.76E-05	0.001137547	1.117309727
SERPINA1	-1.38778939	8.76E-05	0.001137547	1.116596706
GRM4	-1.380308554	8.88E-05	0.001151361	1.103808095
CD300A	-1.194963309	8.91E-05	0.001153729	1.100681678
INPP1	-1.089395543	8.95E-05	0.001157357	1.096509723
RPLP0	0.709819901	9.04E-05	0.001166469	1.086470467
NBEAL1	0.857767418	9.05E-05	0.001166469	1.086002611
SLC12A4	-0.698084388	9.05E-05	0.001166469	1.085524299
CACNA1I	-1.406576325	9.17E-05	0.001180599	1.072774121
PABPC3	1.040578674	9.27E-05	0.00119248	1.061981366
AHSA1	1.525502667	9.33E-05	0.001197999	1.055746101
MYO6	2.292550466	9.34E-05	0.001197999	1.055259371
GATM	-0.924338256	9.41E-05	0.001205298	1.048269912
EIF3E	0.974477859	9.43E-05	0.001206812	1.045927954
IRF8	-1.695539231	9.45E-05	0.001207771	1.04403229
LPO	-1.401268924	9.47E-05	0.00120867	1.042186863
CXCL1	-1.608471543	9.49E-05	0.00121064	1.039489396
NUPR1	2.524315256	9.51E-05	0.001210962	1.03810695
KRT13	-1.117797308	9.52E-05	0.001211802	1.036314455
TIAL1	-0.937438953	9.57E-05	0.00121613	1.031753659
UCP2	-1.981949386	9.68E-05	0.001228666	1.020744484
GPATCH2L	-1.616865917	9.93E-05	0.001258425	0.996552521
C5AR1	-2.054050843	9.96E-05	0.00126113	0.993363109
TMEM258	1.189192731	9.99E-05	0.0012637	0.990283068
SLX1B	-1.078197313	0.000100152	0.001264321	0.987914543
STK3	2.023937319	0.000100367	0.001264321	0.985841272
CD58	-1.273831613	0.000100368	0.001264321	0.985831491
GRK6	-1.228970783	0.000100418	0.001264321	0.985352484
ENTPD6	2.165168441	0.000100649	0.001264949	0.983140052
DSG2	2.242289059	0.0001007	0.001264949	0.982652208
CD79B	-1.5458947	0.000101368	0.001270641	0.976277493
GFOD1	-1.076352511	0.000101513	0.001270641	0.974898823
RBFOX2	0.883778746	0.000101749	0.001270641	0.972663023
QPRT	-0.855972993	0.00010178	0.001270641	0.972365078
NEMP1	-0.764825618	0.000101783	0.001270641	0.972345246
FLT3	-1.38262146	0.000101852	0.001270641	0.971692287
APOBEC1	-1.503077045	0.00010222	0.001273782	0.968212105
PHGDH	1.333560798	0.000102701	0.001277003	0.963685874
POGK	1.587318107	0.000102712	0.001277003	0.963579664
RCL1	-1.167455206	0.000103111	0.001278541	0.959848781
SSX2IP	-0.822176575	0.000103117	0.001278541	0.959791054
ZFAND1	1.358668862	0.000103187	0.001278541	0.959132549
HIBCH	1.772247274	0.00010352	0.001281208	0.95603072
DENND4B	-1.346758446	0.000103767	0.001282593	0.95373234
DNAJB4	-1.155739905	0.000103867	0.001282593	0.952806111
SLC19A2	1.544118513	0.000104121	0.001284273	0.950455386
GZMH	-0.839449495	0.000104304	0.001285081	0.948760277
FAM214B	-1.182345997	0.000104559	0.001286771	0.94640716
TMEM248	1.271930823	0.000105156	0.001291369	0.940916313
USP12	-0.946487066	0.000105169	0.001291369	0.940798869
STX2	-1.097795189	0.000105581	0.001294095	0.937034787
COTL1	-1.651563489	0.000105628	0.001294095	0.936601106
BZW2	1.580231437	0.000106502	0.001303341	0.928659471
NUP210	-0.982661915	0.00010702	0.001308209	0.923987296
RPN2	1.15666394	0.000108904	0.001329751	0.907171099
STEAP3	-1.40704578	0.000109393	0.001334228	0.902855735
ECI1	2.227499952	0.000111261	0.001355491	0.886546977
SLC39A14	2.029312895	0.000111452	0.001356315	0.884886357
RHOG	-1.287656434	0.000112116	0.001362877	0.879163448
IGF2BP2	-2.265081612	0.000113418	0.00137717	0.868041038
SPCS1	1.339460851	0.00011391	0.001381604	0.863873269
DAPP1	-1.489041827	0.000114171	0.001382228	0.861672109
NDUFA5	1.342131043	0.000114215	0.001382228	0.861300027
KLK13	-1.246573262	0.000114973	0.001388978	0.854930674
P4HA1	1.577416152	0.000115027	0.001388978	0.854474283
VAV1	-1.193938461	0.000115648	0.001394928	0.84929166
C8B	-1.20289198	0.000116139	0.001399303	0.845212308
VPS37C	1.347749622	0.000116713	0.001404679	0.840456073
ROBO4	-1.093173263	0.000116934	0.001405789	0.838633832
EBAG9	1.302753655	0.000117162	0.001406979	0.836758892
SHANK1	-1.271833962	0.000117481	0.00140925	0.834146621
RPS15A	0.839071121	0.000118238	0.001416779	0.827957062
PRKCI	0.807491024	0.000119616	0.001431722	0.816795781
SIGLEC7	-1.131821866	0.000120219	0.001437361	0.81195526
DPPA4	-1.073980817	0.000120519	0.001439369	0.809556572
NAA35	1.222286656	0.000120813	0.00143974	0.807211114
ATP1B2	-2.017040357	0.000120814	0.00143974	0.807203141
TOMM20	1.057044584	0.000121621	0.001447786	0.80078594
LTB4R	-1.271498752	0.000123029	0.001462948	0.789704959
CTDNEP1	-1.118970004	0.000123267	0.001464178	0.787847241
GZMK	-1.979754208	0.000123413	0.001464328	0.786701672
ITGB7	-1.228877662	0.000124795	0.001479107	0.775986812
MORC3	-1.26212182	0.000125153	0.001481745	0.773226098
MELTF	-1.088048517	0.000126833	0.001500011	0.76038662
FXYD3	2.46136235	0.000127047	0.001500913	0.758765686
MAL	-1.876023469	0.000127526	0.001504942	0.755143029
RNF167	-1.03080655	0.000128573	0.001515667	0.747267218
GRPEL1	1.494831135	0.000130537	0.001534398	0.73267867
MKI67	-1.416595989	0.000130553	0.001534398	0.732561675
MYCT1	-1.5136423	0.000130584	0.001534398	0.732330259
TEAD3	1.439769176	0.000132069	0.001550174	0.721448734
ATP8B4	-2.568702607	0.000133398	0.001562035	0.711808548
RPIA	-1.341437961	0.000133432	0.001562035	0.711562724
P4HB	2.344576901	0.000133508	0.001562035	0.711012471
TNXB	-1.51377117	0.000134356	0.001569263	0.704921696
ANXA3	-2.395746161	0.000134414	0.001569263	0.704508363
PURA	0.851488187	0.000135377	0.001578815	0.69763937
SYNJ1	-1.04385661	0.000137278	0.001599277	0.684219557
SNU13	1.132762699	0.000138276	0.001609192	0.67724579
RAB40B	0.969566537	0.000140849	0.001637389	0.659506335
FKBP4	1.296724006	0.000141972	0.001648689	0.651865228
RESF1	-1.348679783	0.000142465	0.001652651	0.648532461
PTGER2	-1.448187256	0.000142619	0.001652684	0.647491523
MINPP1	-1.796812731	0.000142941	0.001654665	0.645318418
GAD1	-1.569471976	0.000143398	0.001657713	0.642248385
IARS2	1.26565055	0.000143656	0.001657713	0.640523405
CLTC	-1.156814788	0.00014366	0.001657713	0.640491995
SSR2	1.275366936	0.00014387	0.001658382	0.639087335
SNRK	-1.040494787	0.000144184	0.001660245	0.636992118
CTSS	-1.529340349	0.000144753	0.00166504	0.633203419
DLGAP5	-1.854549854	0.000145523	0.001671056	0.628097481
TYMP	-1.134307854	0.000145582	0.001671056	0.627708144
PGK2	-1.116474603	0.000146572	0.001680656	0.621186899
RPL35	1.163516838	0.000147052	0.00168439	0.61804218
IPO7	0.900601964	0.000147766	0.001690238	0.613383446
DLK1	-1.477915059	0.000147873	0.001690238	0.612691569
ABHD17B	-1.092287206	0.00014865	0.001697351	0.607645929
TUBGCP4	-1.022391304	0.000148928	0.001698747	0.605849566
CCT7	2.255028366	0.000150334	0.001711149	0.596813639
CCDC86	0.805091377	0.00015036	0.001711149	0.596644688
GP5	-0.902295498	0.000150486	0.001711149	0.595842441
ISG20	-1.416877533	0.000150715	0.001711972	0.594378869
CHRNA5	-1.049377545	0.000150948	0.001712832	0.592895162
HEBP2	2.287530247	0.00015143	0.001716527	0.589823713
ORC6	-1.252078923	0.000152424	0.001725994	0.5835356
SET	0.961573404	0.000153646	0.001738028	0.575856519
CANT1	1.924497886	0.000153989	0.001740102	0.573713652
CDH8	-0.926483418	0.000154949	0.001749146	0.567733457
PMPCB	1.111911102	0.000155172	0.001749853	0.56635092
SERPINB13	-0.82746724	0.000155787	0.001754972	0.562548968
DAPK2	-1.409318235	0.000156786	0.001764405	0.556402597
FGF12	-0.708643945	0.000158069	0.001777011	0.548566556
DRP2	-2.307179111	0.000160477	0.001802227	0.534029258
TRMT112	1.152728091	0.000161796	0.001815175	0.526158014
SLCO3A1	-1.421060988	0.000162048	0.001816139	0.524660162
TCP11	-1.221730702	0.00016227	0.001816753	0.523348448
AKR1A1	1.063263426	0.000162533	0.001817839	0.521788795
STK17A	-0.782959423	0.000162737	0.00181826	0.520581281
ITIH4	-1.141137623	0.000163179	0.001819721	0.517973739
NINJ2	-1.884355375	0.000163201	0.001819721	0.517843251
PNP	-1.583992279	0.000164823	0.001835925	0.508339947
P2RX7	-1.284948056	0.000165364	0.001840077	0.505188088
ICAM3	-2.029834479	0.000169538	0.001884605	0.481225706
PPM1G	1.911286652	0.000169777	0.001885333	0.479876137
ARHGAP11A	-1.216668454	0.00017062	0.001891203	0.475115757
PLEKHM1	-1.347761923	0.000170652	0.001891203	0.474935075
CDC25B	-1.000840284	0.000170878	0.00189179	0.473661776
CCR5	-1.995082319	0.000172573	0.001908624	0.464173498
LDHAL6B	-1.295905516	0.000173356	0.001915342	0.459823614
NGRN	0.998257614	0.000173745	0.00191769	0.457674229
CLEC11A	-1.312066236	0.000173952	0.001918039	0.456527968
ADGRE5	-1.873765816	0.000174489	0.001922017	0.453567005
RHO	-1.125016162	0.000176491	0.001939866	0.442603825
BUB1B	-1.158425749	0.000176792	0.001939866	0.440965866
DMC1	-0.994359497	0.0001768	0.001939866	0.440923934
APLP2	1.135983972	0.00017682	0.001939866	0.440813817
EIF4H	0.868851798	0.000177416	0.001943409	0.437579324
FUT7	-1.084831087	0.000177499	0.001943409	0.437130932
TMEM97	1.00534864	0.000177869	0.001945514	0.435127568
MRPL58	1.23171884	0.00017901	0.001956024	0.428988715
ABHD5	-0.741845741	0.000179638	0.001960931	0.425620253
RPL7	0.562678941	0.000181041	0.001974267	0.418147851
PSMB5	1.782845114	0.000181928	0.001979723	0.413453651
MYO7B	-0.792860107	0.000181975	0.001979723	0.41320564
CPNE6	-0.536081577	0.000182085	0.001979723	0.41262159
ARHGAP6	1.941832691	0.000183993	0.001998479	0.402606748
MS4A2	-0.97012402	0.000184571	0.002002758	0.399596798
NCL	1.123978309	0.000185119	0.002006708	0.396749521
NEIL3	-1.090991693	0.000185931	0.002013513	0.392543952
NXN	1.518456308	0.000187224	0.002025513	0.385884012
CCNI	0.83020717	0.000188042	0.002031781	0.381700588
SLC7A5	-1.914076175	0.000188176	0.002031781	0.381014013
TRPC6	-1.165925609	0.00019145	0.002065087	0.364447823
APOBEC3G	-2.285073517	0.000191642	0.002065115	0.363486246
UQCR10	1.379746054	0.000193005	0.002076279	0.356677401
WDR62	-1.30327004	0.000193058	0.002076279	0.356414402
WDR37	-0.838893486	0.0001949	0.002094023	0.347296386
XPNPEP2	-1.037984802	0.000195272	0.00209492	0.345465073
SMR3A	-1.253136319	0.000195471	0.00209492	0.344488518
ZNF516	-1.322689062	0.000195559	0.00209492	0.344054053
GUCY1A1	1.936306131	0.000196101	0.002097342	0.34139862
PRKAR2B	-1.506163469	0.00019617	0.002097342	0.34106125
CCNF	-0.969013567	0.000198561	0.002117926	0.329423808
TACC3	-2.622476063	0.000198632	0.002117926	0.32908497
MPZL1	0.754127618	0.000198866	0.002117926	0.327950416
ADAM9	1.918372337	0.000198871	0.002117926	0.327929125
SMURF2	1.105166	0.000199302	0.002120447	0.325850576
RIN3	-0.806876092	0.000199574	0.002121273	0.324541287
PIM2	-1.171118582	0.000201675	0.002141523	0.314484819
CACNA1A	-0.947902532	0.000202156	0.002144547	0.312196437
B3GNTL1	-1.071736466	0.00020427	0.00216487	0.30220876
VRK1	-2.21971698	0.000204601	0.002166265	0.300658495
BEST1	-1.069255143	0.000205538	0.002172607	0.296271822
TECTA	-1.142951496	0.000205621	0.002172607	0.295881257
ZNF384	-1.074944094	0.000205797	0.002172607	0.295063009
ADH1C	-1.029521409	0.000206007	0.002172727	0.294081979
F13A1	-1.83092418	0.000206669	0.002177604	0.291002402
PHYH	1.789323814	0.00020732	0.002182356	0.287983809
COL3A1	2.287097253	0.000207601	0.002182817	0.286684676
LTBR	1.246962088	0.000207764	0.002182817	0.285931751
NDUFA4	1.209076356	0.00020886	0.002192224	0.280880482
SEPTIN10	1.31732691	0.000210299	0.002205206	0.274290591
ZNF506	-0.717056126	0.000210773	0.002208063	0.272126083
TM6SF1	-0.932035228	0.000212648	0.002225565	0.263627668
SLC18A2	-0.661804921	0.000213811	0.002235592	0.258393656
CEACAM21	-1.333977986	0.000214343	0.00223772	0.256006683
PRKCZ	1.693519863	0.000214424	0.00223772	0.255643831
PTGES	-0.973657177	0.000217102	0.002263504	0.243731999
WDTC1	-1.046628721	0.000218129	0.002272039	0.239204175
NDC80	-2.001242907	0.000218882	0.002277711	0.235896603
PDCL3	1.226532746	0.000222391	0.002312017	0.220637791
TIMP4	-1.137629101	0.00022501	0.00233702	0.209404149
ZFP69B	-0.941155009	0.000225515	0.00234004	0.207252812
DCK	-1.37554287	0.000225959	0.002340306	0.205365889
CD48	-1.304629044	0.000225969	0.002340306	0.205321384
ADA2	-1.894776025	0.000227256	0.002351395	0.199876532
MLANA	-0.821175564	0.000227786	0.002354654	0.197639137
CISH	-1.614008454	0.000229633	0.002371495	0.189894087
PARVB	-0.986106575	0.000230325	0.002374795	0.187005603
TRAF3IP2	-0.958724488	0.000230387	0.002374795	0.186746769
CNOT8	-0.717399264	0.000231002	0.002378889	0.184189282
MLF1	1.667024728	0.000231376	0.002380489	0.182639638
BTN1A1	1.193846671	0.00023183	0.002382913	0.180759722
NANS	1.720408243	0.000232313	0.002385633	0.178762663
ACACA	2.488179953	0.000235401	0.00241507	0.166097452
MEIS1	-1.143149746	0.000236894	0.002427894	0.160034145
RPF1	1.069637009	0.000237096	0.002427894	0.159216862
IRF5	-0.851244859	0.0002398	0.002453283	0.14834087
IL18	-1.288098295	0.000240847	0.002461694	0.144160098
APRT	2.298805158	0.000241207	0.002463069	0.142727059
TMEM14A	1.840111988	0.000243992	0.002489175	0.131719967
AGK	1.036563083	0.000247516	0.002522765	0.117971799
SPART	-1.131749113	0.000249811	0.002543781	0.109122485
FGFR1	-0.951697155	0.00025104	0.002553916	0.104416363
TMPRSS11D	-1.450634238	0.000251862	0.002559889	0.101283815
ALDH1A2	-0.991432965	0.000252387	0.002562839	0.099287278
AGO4	-1.063596476	0.00025326	0.002569316	0.095976237
NMI	-2.002864075	0.000256866	0.002603483	0.082421953
EPS8L2	1.908671354	0.000257929	0.002611832	0.078463234
CRBN	1.093238885	0.000258467	0.002614851	0.076467019
DDX11	-0.838367023	0.000259008	0.002616163	0.074461916
CNIH1	1.480470777	0.000259076	0.002616163	0.07421116
IGSF6	-1.493764642	0.000259537	0.002617637	0.072505188
C1ORF116	1.823898434	0.000259751	0.002617637	0.071715896
N4BP2L1	-0.8408337	0.000259941	0.002617637	0.071015124
HDHD5	1.391458043	0.00026073	0.00262316	0.068110894
RBM47	1.254973979	0.000261048	0.002623944	0.066941455
CD247	-1.612017629	0.000261787	0.002628944	0.064234723
PEX10	1.554863414	0.000262965	0.002638347	0.059931556
TLR4	-1.180584	0.000263613	0.002642421	0.057572188
UBR2	-0.739686598	0.00026551	0.002658994	0.050700463
NELFCD	1.155437591	0.000266735	0.002668813	0.046289042
EIF3I	0.847547653	0.000267209	0.002671107	0.044587913
CHAT	-1.381887699	0.000268458	0.00268114	0.040117884
MAGED2	1.703372301	0.00026902	0.002684297	0.038113902
PARD3	1.210578548	0.00027109	0.00270248	0.030769146
NPAT	-1.076968489	0.000272069	0.002709766	0.027314409
MSC	-1.031602628	0.000272417	0.002710762	0.026088559
TNR	-1.283150843	0.000273307	0.002717144	0.022962325
CCRL2	-1.444011741	0.000274811	0.002729609	0.017704616
SASH3	-1.248377277	0.000275422	0.002733189	0.015577235
PCBP3	-1.437544796	0.000276333	0.002738915	0.012414214
DAD1	1.22523545	0.000276501	0.002738915	0.011831671
CD84	-0.810506763	0.000277309	0.002744432	0.009034821
S100A6	-1.888289834	0.000278114	0.002749904	0.006258116
MKRN1	-1.056667676	0.000280946	0.002775392	-0.003447765
YAP1	1.907655819	0.000282461	0.002787838	-0.008600866
CHRNA10	-0.903007972	0.000284079	0.00280127	-0.014071031
GP1BB	-1.057275363	0.000285944	0.002814942	-0.020339243
PRKCQ	-1.152486935	0.000285981	0.002814942	-0.020463758
SHH	-0.980760421	0.000286535	0.002817854	-0.022317557
SLAMF8	-1.190264989	0.000287176	0.002821611	-0.024456034
BARX1	-1.039639901	0.000287849	0.002824637	-0.026699913
FURIN	-1.114283001	0.000288211	0.002824637	-0.027901566
ZC2HC1A	1.287902926	0.00028826	0.002824637	-0.028065742
TMED9	1.908527499	0.000288797	0.00282736	-0.029848194
MUS81	-0.85996968	0.000289124	0.002828024	-0.030931472
KLHDC8A	-1.593494837	0.000291031	0.002844132	-0.037229487
TYR	-1.650663686	0.000291856	0.002849641	-0.039939535
EFNA4	1.80407272	0.000293171	0.002859928	-0.044246958
ACADS	-1.090392024	0.000293716	0.002862535	-0.046025439
TYMS	-1.546132806	0.000293963	0.002862535	-0.046829879
TBXA2R	-0.847093303	0.00029423	0.002862579	-0.047698395
PRDX4	1.539147135	0.000295901	0.002876269	-0.053120572
HCLS1	-1.942180234	0.000296331	0.00287789	-0.054512542
TANK	-1.028512919	0.000296643	0.002878363	-0.055521471
WDR45B	0.96502498	0.000296986	0.00287913	-0.056627462
SPHK1	-1.130940937	0.000299963	0.002902992	-0.066178189
LRRK1	-1.28229501	0.000299979	0.002902992	-0.066230576
CRISP2	-3.12490882	0.000300282	0.002903346	-0.067195644
GFPT1	1.21130737	0.000301807	0.002915513	-0.072047852
TNFSF12-TNFSF13	-1.192244357	0.000304633	0.002939225	-0.080971166
RNASEH2B	-1.046634324	0.000304801	0.002939225	-0.081496797
CLTCL1	-1.370738933	0.000305387	0.002941922	-0.083335917
CENPX	1.901795166	0.000305619	0.002941922	-0.084064747
PRKAB1	-0.761316088	0.000307532	0.002954946	-0.090038098
CERS2	1.431547069	0.000307579	0.002954946	-0.0901847
BACH2	-1.281547804	0.000307784	0.002954946	-0.090823376
TULP4	1.121092561	0.000309485	0.002968667	-0.096100326
HSP90B1	1.157807962	0.00031067	0.002976172	-0.09975735
LAS1L	2.845136396	0.000310813	0.002976172	-0.100198299
APOA1	-1.430964967	0.000311865	0.002983627	-0.103432606
NCAPH2	-0.771728026	0.000314059	0.003001991	-0.110144932
RERGL	-1.246032822	0.000314844	0.00300686	-0.112534205
RYR3	-1.32700928	0.000316763	0.003020202	-0.118349945
HRAS	1.511844042	0.000316795	0.003020202	-0.118445338
FPR1	-2.166755428	0.000317261	0.003022007	-0.119852852
CNMD	-1.190638027	0.000320324	0.003048525	-0.129049998
ATP6V1F	1.277336587	0.00032125	0.003054052	-0.131813189
USH1C	-1.00112291	0.000321464	0.003054052	-0.13245086
EHD2	-1.628486349	0.000323784	0.003073414	-0.139331771
FGFBP1	-1.600331143	0.000324459	0.003077149	-0.141325968
MAGEF1	1.731837786	0.000328607	0.003111214	-0.153481601
TAGLN	2.14725182	0.000328772	0.003111214	-0.153962249
ZNF350	2.196496269	0.000328906	0.003111214	-0.154352703
FCN2	-1.04441906	0.000330044	0.003119273	-0.157657157
PLA2G7	2.291507002	0.000331523	0.003130537	-0.161934302
TUFM	1.856727219	0.000332956	0.003141354	-0.166062287
PARK7	1.018748451	0.000335131	0.003157483	-0.172293425
LTBP4	-0.987885041	0.000335244	0.003157483	-0.172614704
VDAC2	1.252472195	0.000335663	0.003158707	-0.173810742
S1PR4	-1.604046266	0.00033769	0.003175039	-0.179569285
PID1	-1.241947707	0.000339175	0.003186259	-0.18376798
RHBDF1	1.786441302	0.00034018	0.003192953	-0.186598788
NDUFS6	1.039247313	0.000340658	0.003194689	-0.187941024
SPAM1	-0.942009424	0.000341179	0.003196829	-0.189403175
SH2D3C	-1.290781813	0.000342022	0.003201985	-0.191765531
VAMP1	-0.758010449	0.000342514	0.003203841	-0.193140039
RUBCN	-0.702246023	0.000344796	0.003222426	-0.199492545
CLNS1A	1.144473374	0.000345362	0.003224953	-0.201061225
NPRL3	-0.860755849	0.000347079	0.003236426	-0.205804174
PHLDB1	-1.151226761	0.000347183	0.003236426	-0.206093198
SHMT1	-0.981913846	0.000347591	0.003237457	-0.207214314
ZNF408	-1.60751906	0.000349395	0.003251484	-0.212165471
PSMC5	1.849995271	0.000350333	0.003257438	-0.214730342
TMPO	-0.88619179	0.000353886	0.003287679	-0.224383218
FYB1	-1.247031082	0.000356267	0.003306985	-0.230796391
ZNF146	0.984350859	0.000357253	0.003310895	-0.233437969
MOBP	-0.950235745	0.000357295	0.003310895	-0.233551527
REPS1	-0.926510432	0.000357776	0.00331254	-0.234838004
NDUFC1	2.564321614	0.000358872	0.00331987	-0.237762445
IL36A	-1.285347822	0.000359305	0.003320602	-0.238915955
CEBPE	-1.294592691	0.000359559	0.003320602	-0.239592833
MAN2C1	-1.171870993	0.000361042	0.003331369	-0.243528489
ENOPH1	1.037125579	0.000361513	0.003331369	-0.244774001
CSF2RA	-0.793478986	0.000361641	0.003331369	-0.245112581
GPR137	-0.824054829	0.000362076	0.003332566	-0.246262756
PLIN1	-1.758603145	0.000363861	0.003346172	-0.250964802
PTGES3	0.834318884	0.000365822	0.003359534	-0.256104422
FUT1	-1.381930832	0.00036593	0.003359534	-0.256385222
OCM2	-1.254168655	0.000367554	0.003370718	-0.260620056
SLC9A8	-1.211274441	0.000367765	0.003370718	-0.261169727
CSGALNACT2	-1.346361713	0.000368253	0.003372361	-0.262438266
SULT1A2	-0.777240934	0.000371491	0.003396883	-0.270806682
NDUFA13	2.210024892	0.000371554	0.003396883	-0.270968061
ATP5F1B	1.071042512	0.000375172	0.003427096	-0.280234081
AGR2	4.511016238	0.000377403	0.003444591	-0.285901277
NPDC1	1.849424137	0.000377746	0.003444846	-0.28677095
HBE1	-1.84081193	0.000378617	0.003448535	-0.288970956
GCSH	1.32065871	0.000378783	0.003448535	-0.289389962
SLC22A14	-1.171239666	0.000382727	0.003481536	-0.29929071
LCK	-1.240656198	0.00038369	0.003484826	-0.301693075
COX16	0.912197189	0.000383727	0.003484826	-0.301785233
BLVRB	-2.611461946	0.000387327	0.0035146	-0.310711663
NKG7	-1.11654377	0.000389229	0.003528921	-0.315392116
MAPKAPK3	-0.776515167	0.00038971	0.003530353	-0.316573434
USO1	1.461183863	0.00039023	0.003532134	-0.317848125
ARHGEF6	-1.512381911	0.000391563	0.003541258	-0.321105724
COPZ1	0.971507262	0.000392015	0.003542411	-0.32220832
PLA2G4A	-1.15991761	0.000395462	0.003570607	-0.330575343
ATG4A	-0.925053188	0.000396924	0.003580848	-0.334102266
GPC1	2.282518067	0.000398068	0.003587863	-0.336851181
PAPSS1	1.242464059	0.000398359	0.003587863	-0.337550553
SUMO1	1.049139696	0.000400008	0.003599742	-0.341497014
AP1S2	-1.004624057	0.00040168	0.003611811	-0.345482537
CWH43	2.453867713	0.00040602	0.003647827	-0.355749607
TBC1D2B	-0.88705013	0.00040688	0.003652548	-0.357771394
TMEM39B	-1.05707477	0.000407722	0.003657106	-0.359748146
VCP	0.966072116	0.000409279	0.00366805	-0.363387609
RIOX2	1.027567746	0.000409762	0.003669372	-0.36451581
CLEC4M	-1.18137061	0.000410411	0.003672171	-0.366027714
TMED2	1.333566507	0.000413311	0.003695075	-0.372753508
EIF3H	0.995534298	0.000413963	0.003695075	-0.374258575
TRAP1	1.06992001	0.000413987	0.003695075	-0.374313789
COQ9	1.549385944	0.000415088	0.003701876	-0.376851097
EIF3B	1.302871268	0.000417568	0.003720353	-0.382543191
MARF1	-1.043528953	0.000417841	0.003720353	-0.383166489
MRPL33	1.301054234	0.000418385	0.003722159	-0.384408876
JARID2	-1.11908594	0.000420485	0.0037378	-0.389192399
GLYR1	-0.698387612	0.000422826	0.003753055	-0.394494801
PIAS3	1.358298702	0.000422889	0.003753055	-0.394636741
GIT1	-1.381260822	0.000424001	0.003757062	-0.39714576
EHBP1L1	-1.556441027	0.000424029	0.003757062	-0.397207788
NDUFV2	1.632360721	0.000425776	0.003769477	-0.401133542
KCNJ5	-0.840770032	0.000427876	0.003784332	-0.405832324
SLC66A2	-1.514113237	0.000428147	0.003784332	-0.406437583
HPN	1.595503452	0.000428567	0.003784982	-0.407374657
THUMPD1	1.193443835	0.000428998	0.003785722	-0.408333695
NDUFA8	1.417684984	0.00043082	0.003798733	-0.412381723
SPCS2	0.853711725	0.000432557	0.003809553	-0.416223518
SLC36A1	-1.552220348	0.000432745	0.003809553	-0.416639435
FSTL1	1.11420529	0.00043413	0.003818667	-0.419690995
IRF4	-1.149357896	0.000434719	0.003819418	-0.420986166
MRPL3	1.196495067	0.000435593	0.003819418	-0.42290287
GRAMD2B	1.589621611	0.000435605	0.003819418	-0.42293044
MKNK1	-0.973556386	0.000435615	0.003819418	-0.422951718
LIN7A	-1.096558644	0.00043625	0.003821917	-0.424343041
RUBCNL	-1.615049159	0.000436894	0.003824486	-0.425750566
C1GALT1	-1.044384066	0.000438034	0.003831395	-0.428239373
KMT5A	-0.957500237	0.000439453	0.003840727	-0.43132699
TBX19	-1.070992276	0.000440685	0.003848416	-0.434000738
STAT2	-0.823440481	0.000443823	0.003872719	-0.4407747
AMACR	2.228947793	0.000446506	0.003893017	-0.446528311
PLCXD1	-1.016748622	0.000448282	0.003905387	-0.450319401
LRRC42	1.226567481	0.00044922	0.003910434	-0.452313872
TRAF3	-0.823661907	0.000451179	0.00392144	-0.456468652
CENPC	-0.798898309	0.000451203	0.00392144	-0.456518182
DTX3	-0.905719511	0.000451928	0.003924619	-0.458051574
ECI2	2.133467428	0.000455906	0.003956016	-0.466416905
IL25	-1.563935042	0.000457261	0.003964623	-0.469249862
DHRS9	-1.925344653	0.000459863	0.003984017	-0.474665343
TM9SF1	1.070882605	0.00046054	0.003986722	-0.476070345
ARRB2	-0.934436573	0.000461402	0.003991013	-0.477853857
RAB17	1.541859653	0.000461937	0.003992486	-0.478961914
CRYGB	-1.114036308	0.000463035	0.003998807	-0.481227241
HBA1	-3.566099968	0.000464805	0.004008176	-0.484867943
SCML1	1.634589485	0.000464854	0.004008176	-0.48496976
POLR2A	-0.878414738	0.000466427	0.004018562	-0.488192924
PML	-0.590507839	0.000468529	0.004031367	-0.492483777
FNBP1L	1.500262336	0.000468652	0.004031367	-0.492734432
BTN3A1	-1.235876837	0.000469664	0.004036893	-0.494793332
SDHA	1.531907005	0.000471304	0.004047797	-0.498118741
MPIG6B	-1.135564066	0.000474691	0.004073684	-0.504952392
CHFR	-0.905156909	0.000475077	0.004073797	-0.505728803
PPP1R9A	1.540823388	0.000478917	0.004103497	-0.513409289
RAG2	-0.831166165	0.000482093	0.004127471	-0.519716145
CTNNBIP1	-1.530236115	0.000483239	0.004130247	-0.521982073
CNOT9	-0.908543133	0.000483297	0.004130247	-0.522095503
SOX10	-1.063245427	0.000483552	0.004130247	-0.522599816
RXRG	-1.168357091	0.000484189	0.004132454	-0.52385572
SMS	1.747365064	0.000485508	0.004140469	-0.526450075
QSER1	-1.229640471	0.000488616	0.004163721	-0.532537869
MROH7	-1.503189684	0.000489751	0.004170143	-0.534752425
EMC7	1.137645807	0.000491333	0.004180352	-0.537828937
HSPA8	1.435893047	0.000493915	0.004199049	-0.542829126
LRPAP1	1.670364376	0.000495996	0.004213455	-0.546838866
MCAT	1.347086358	0.000497222	0.004220588	-0.549194446
MOAP1	1.469102692	0.00049953	0.004236887	-0.553612138
SPACA9	-0.92528225	0.000501337	0.004245677	-0.5570555
MT1H	2.999510285	0.000501345	0.004245677	-0.557070118
SLC25A38	-0.799613272	0.000501921	0.004247262	-0.558165636
ENTPD1	-0.991228939	0.000502331	0.004247438	-0.558944369
SCAMP1	0.913384517	0.000503443	0.004251956	-0.561052991
ELOA2	-1.09832599	0.000503644	0.004251956	-0.561434794
GPR65	-1.559200557	0.000505863	0.004267385	-0.565626624
RETN	-2.143821889	0.00050959	0.004295506	-0.572627415
RCN1	1.383840898	0.000514739	0.004332578	-0.582216299
PARPBP	-1.182581282	0.000514781	0.004332578	-0.582294106
KCTD13	-1.249680869	0.000515823	0.004337998	-0.584221183
RPL27	0.55852049	0.000516301	0.00433868	-0.585105383
RAB4A	1.217427338	0.000518215	0.004351409	-0.588632708
DCX	-1.055251711	0.000519661	0.004360198	-0.591289777
UBC	1.244121707	0.000520451	0.004361889	-0.592737904
PCLAF	-0.984472727	0.000520662	0.004361889	-0.593124299
RPS9	1.019278156	0.000521936	0.004368499	-0.595454594
RREB1	-0.578669808	0.000522251	0.004368499	-0.596030535
IFNA14	-0.752289774	0.000524054	0.004380226	-0.599316959
UBE2O	-1.319047107	0.00052653	0.004397556	-0.603811476
CLGN	2.232660351	0.000527515	0.004402408	-0.605592074
LBR	-2.264128517	0.000530916	0.004427413	-0.611720276
DOLK	0.899544217	0.000533413	0.004444838	-0.616192899
HSP90AA1	0.89729668	0.000533917	0.004445645	-0.617093458
AP1M2	1.703895525	0.000536936	0.004467372	-0.622467749
SND1	1.120777556	0.000537562	0.004469172	-0.623578049
VPS11	-0.734948184	0.00053848	0.0044734	-0.6252053
MYL10	-1.334063504	0.000541374	0.004494018	-0.630313651
ARF4	0.96432336	0.000542436	0.004499414	-0.632182108
PGRMC1	0.722234423	0.000543115	0.004501631	-0.633375526
PLEKHO2	-1.939896483	0.000547491	0.004534454	-0.641023396
C11ORF49	1.483035532	0.000547968	0.004534759	-0.641854501
KCNE1	-1.370998659	0.000548359	0.004534759	-0.642532681
OPTN	-1.346501644	0.000550711	0.004550769	-0.64661338
NUAK2	-1.06365875	0.00055167	0.004554424	-0.648270627
MT1X	2.441248092	0.000551988	0.004554424	-0.648820263
SEMA4A	-1.075078432	0.000553372	0.004562395	-0.651206849
ISOC2	1.531450747	0.000553973	0.004563905	-0.652241794
PHB	1.363539345	0.000554555	0.004565247	-0.653240966
FAM162A	1.262273793	0.000557462	0.004585722	-0.65822389
ACTN2	-0.652843453	0.000558245	0.004588707	-0.659561854
VCAM1	-1.923439702	0.000559575	0.004596178	-0.661829326
KIF20B	-1.428074971	0.000560362	0.004599178	-0.663167835
ZNF652	1.254652736	0.000562813	0.004613804	-0.667327951
BMP1	-0.860853798	0.000563116	0.004613804	-0.667839879
GZMB	-1.269899036	0.00056358	0.004613804	-0.668624908
HACD2	2.150103851	0.000563834	0.004613804	-0.669054972
ITGB3	-0.654487742	0.000567569	0.004640886	-0.675345448
CAV3	-1.658328529	0.000569031	0.004649355	-0.677795981
GSK3A	-1.232495688	0.000571257	0.004664056	-0.681516699
SLC28A3	-1.11565877	0.00057227	0.004668834	-0.683204751
CYP2A6	-0.826631335	0.000574226	0.004681297	-0.686456209
COPB1	0.804903643	0.000574849	0.004682875	-0.687488665
SLC7A2	-1.215107185	0.000576341	0.004688919	-0.689958316
SLAMF1	-1.098107166	0.00057645	0.004688919	-0.690138362
FANCI	-1.502009777	0.00057753	0.004694206	-0.691921486
LIG1	-1.131686202	0.000578108	0.004695404	-0.692873728
FXR1	0.879126834	0.000581427	0.004715897	-0.698327289
PFKFB3	-1.375126676	0.000581495	0.004715897	-0.69843888
SIRT7	-0.989152744	0.000582237	0.004718408	-0.699653395
SETMAR	1.39738184	0.000583216	0.004720771	-0.701254288
ZNF512B	1.909119753	0.000583393	0.004720771	-0.70154376
DNMT1	-0.964663754	0.000585815	0.004736857	-0.705489932
AURKA	-1.295682277	0.00058881	0.004750332	-0.710346947
HMBS	-2.082347701	0.000588944	0.004750332	-0.710564661
NFATC2IP	-1.224517205	0.000589374	0.004750332	-0.711258675
ADAM10	0.8963338	0.000589418	0.004750332	-0.711330203
HAND1	-1.375243218	0.000589657	0.004750332	-0.711717135
RPN1	1.792342202	0.000591286	0.004757461	-0.714343968
MRPS2	1.472722211	0.000591414	0.004757461	-0.714550285
SPAG5	-1.339765102	0.000591868	0.004757607	-0.715281072
TRNAU1AP	-1.540114485	0.000596306	0.004789758	-0.722396861
TIMM17B	1.498956958	0.000598847	0.00480663	-0.726446387
ARF1	1.449148696	0.000599552	0.004808752	-0.727566734
POMT1	1.257737588	0.000600321	0.004811384	-0.728787375
REEP4	-1.053468252	0.000603303	0.004831735	-0.733505923
CNBP	0.614394624	0.000605036	0.004842061	-0.736237361
OAT	-1.915667763	0.000605696	0.004843795	-0.737276151
PUS7	1.026183153	0.000606921	0.004848769	-0.73919938
SERPINB8	-1.223856872	0.000607394	0.004848769	-0.739942361
MYH9	-1.628528525	0.000607651	0.004848769	-0.740344067
CHEK2	-1.151766687	0.000611923	0.00487929	-0.747015014
TACSTD2	1.329956012	0.000613136	0.004885395	-0.748900873
CYP51A1	1.355614488	0.000614048	0.004889093	-0.750315996
FES	-0.95531216	0.000615211	0.004894784	-0.752117972
PTPN3	1.802799663	0.000615881	0.004896548	-0.753154774
WWP1	1.491611843	0.000617814	0.004908335	-0.756137157
C1RL	-1.676687138	0.000619446	0.004917723	-0.758649206
CAP1	-0.884634916	0.000621688	0.00493033	-0.762089321
CNGA1	1.514670488	0.00062229	0.00493033	-0.76301001
PLCB2	-2.096807878	0.000622389	0.00493033	-0.763161766
AKT2	-0.722319554	0.000623689	0.004936304	-0.765148151
WDR76	-1.087594028	0.000624366	0.004936304	-0.766181657
FAM153A	-0.91794546	0.000624499	0.004936304	-0.766384944
ALDH1A3	2.674271505	0.000625003	0.004936712	-0.767152758
GPR18	-1.08708514	0.000625871	0.004939995	-0.768474222
PPP1CB	1.45252954	0.000628128	0.004954226	-0.77190085
HBP1	1.189995397	0.00062957	0.004962011	-0.774083206
CIITA	-0.997203391	0.000630856	0.004968559	-0.776025566
COX7A2	0.851250362	0.000633241	0.004983748	-0.779617678
OR7C1	-1.069515648	0.000636442	0.005005333	-0.784417431
ZC3H3	-1.245129301	0.000639134	0.005022887	-0.788435288
WWP2	-0.968391261	0.000643812	0.00505601	-0.7953762
HAUS3	-0.867072954	0.000644683	0.005059205	-0.796662008
PTCRA	-1.035652288	0.000645195	0.005059592	-0.797418663
FASLG	-1.104836057	0.000646571	0.005066739	-0.799445588
HSD17B4	2.07640168	0.000650398	0.005093077	-0.805062938
NT5C1B	1.682073549	0.000654411	0.005120826	-0.810916209
ERN1	-1.124926811	0.000655347	0.005124474	-0.812275837
SLC6A4	-1.190830475	0.000659312	0.005151787	-0.818015471
TALDO1	-1.002077856	0.000662583	0.005173645	-0.822725038
CCDC93	-0.82071087	0.00066349	0.00517702	-0.824026059
GATD3A	0.761954643	0.000665482	0.005188855	-0.826878498
GALNT7	1.831888842	0.000667579	0.005198607	-0.82987278
LANCL2	1.309825756	0.000667801	0.005198607	-0.830188858
AIM2	-1.676904351	0.000668161	0.005198607	-0.830701662
CHCHD2	0.676267769	0.000672233	0.005226561	-0.836481836
CCN1	1.49189138	0.000672948	0.005228402	-0.837494344
TMPRSS2	2.43032167	0.000676485	0.005251245	-0.842480693
CCDC30	-1.008099602	0.000676992	0.005251245	-0.843193575
BLCAP	0.829617456	0.000677332	0.005251245	-0.843670917
PRR5	-0.936144467	0.000679562	0.00526102	-0.846798802
PRDX2	-1.071379205	0.000679748	0.00526102	-0.847057926
DDOST	1.019486558	0.000680038	0.00526102	-0.847464839
STIL	-1.043875525	0.000681476	0.005268408	-0.849473783
PAIP2B	1.280182277	0.000683297	0.005277526	-0.852012527
TCL1A	-1.208303746	0.000683622	0.005277526	-0.852465075
NIPSNAP1	0.764248555	0.00068411	0.005277556	-0.853143112
ITPA	2.086737347	0.000690549	0.005323466	-0.86205391
NIT2	1.239200758	0.000692804	0.005334122	-0.865156038
NLGN3	-0.923893877	0.000692908	0.005334122	-0.865298241
KRT8	1.76350261	0.000696936	0.005361348	-0.870810951
PERP	1.399640322	0.000699069	0.005371737	-0.873716842
TSPAN15	1.498389364	0.000700019	0.005371737	-0.875008739
SLC25A32	1.212984892	0.000700188	0.005371737	-0.875238839
DNPEP	0.960184853	0.000700309	0.005371737	-0.875402348
MFN2	-0.7989226	0.000700883	0.005371737	-0.87618224
DSPP	-0.984863833	0.000701239	0.005371737	-0.876665128
ZNF273	-0.776397758	0.000702836	0.005376454	-0.878828224
AMD1	1.890020855	0.00070284	0.005376454	-0.878833577
PLK3	-0.590448576	0.000708126	0.00541016	-0.885959056
PGM3	1.515523052	0.000708237	0.00541016	-0.886108652
NRAP	-0.965652568	0.000710996	0.005427434	-0.889805338
PITPNC1	-1.017092873	0.000711952	0.005430932	-0.89108271
GLP1R	-0.727124829	0.000713183	0.005436525	-0.892725614
RPS27A	0.863286712	0.00071473	0.005444517	-0.894786336
IL2RB	-1.133606999	0.000715881	0.005445951	-0.896315938
EZR	1.204626934	0.000715916	0.005445951	-0.896362902
PCSK6	-0.942301871	0.00071666	0.005447811	-0.897349924
HMGN5	-1.130816606	0.00071874	0.005459823	-0.900106046
KLHL22	-0.741246534	0.000721416	0.005476339	-0.903639178
PIK3CB	-0.966075896	0.000722736	0.005482546	-0.905377264
SLC24A3	-1.10496924	0.000725763	0.005501685	-0.909350803
PBX2	-0.752495113	0.000727294	0.005509464	-0.911354103
ATP6V0A4	-1.114799481	0.000731504	0.005536838	-0.916842117
ATG2A	-0.971998947	0.000731922	0.005536838	-0.917384441
UQCRB	1.039381449	0.000733969	0.005548482	-0.920040218
FBXO40	-1.400450492	0.000735475	0.005556018	-0.921988445
HYAL3	-1.340079562	0.000736744	0.005561757	-0.92362751
EXOSC8	-0.959001295	0.000747781	0.005641173	-0.93776125
MTF2	-0.749393963	0.000754071	0.005681094	-0.945721776
KCNIP2	-1.246204678	0.000754114	0.005681094	-0.945776119
SGSH	1.326738643	0.000756644	0.005692512	-0.948959844
LILRA1	-0.802806608	0.000756672	0.005692512	-0.948995167
RNF7	1.129204833	0.000759235	0.00570786	-0.952208817
OR1G1	-1.112178994	0.00076147	0.005720718	-0.955001369
KLHL11	-1.201730031	0.000762038	0.005721051	-0.955710525
HDAC11	-0.639272115	0.00076417	0.005733113	-0.958365183
TMPRSS5	-1.379169	0.00076619	0.005744319	-0.960873625
BTF3	0.859495849	0.000771417	0.005779541	-0.967334667
CETN2	1.619161702	0.000772957	0.005787106	-0.969229519
PLA2G1B	-0.973514848	0.000774381	0.005793789	-0.970977618
AGPS	-1.142962269	0.000775884	0.005801062	-0.972820591
POU6F1	-0.684093018	0.000776616	0.00580256	-0.973716388
ROGDI	-1.024341435	0.000778156	0.005810092	-0.975599091
TG	-1.366290642	0.000782432	0.005838024	-0.980805217
CCNB2	-1.467087272	0.000783053	0.005838668	-0.981559235
PDIA4	1.1048729	0.000783909	0.005840114	-0.982596707
PDZK1IP1	-2.213034537	0.000784317	0.005840114	-0.983091385
MAPK1	-0.782643928	0.000786539	0.005849571	-0.985778964
DHRS7	2.450821424	0.000786974	0.005849571	-0.986304291
P4HA2	1.493691142	0.000787195	0.005849571	-0.986570652
MARCKSL1	1.478345425	0.000793498	0.005892395	-0.994146419
PSRC1	-1.086527637	0.000794462	0.005895547	-0.995300404
C5	-1.212307311	0.000795371	0.005898282	-0.996386489
S100A10	1.952547081	0.000806696	0.005978205	-1.009815855
SLC48A1	-0.973810458	0.000812993	0.006015349	-1.017200544
GLT8D1	0.868026493	0.000813722	0.006015349	-1.01805188
CD19	-1.38872239	0.000813846	0.006015349	-1.018196768
CALHM2	-0.976830313	0.000813913	0.006015349	-1.018274062
EZH1	-1.021929388	0.000814556	0.006016031	-1.019024526
ARHGEF1	-1.156801415	0.000818563	0.00604154	-1.023685152
FXYD5	-1.005849875	0.000824599	0.006078203	-1.030661085
TMEM168	1.389268729	0.000824644	0.006078203	-1.030713657
IRS4	-1.097727343	0.000825342	0.00607859	-1.031517034
DUS2	-1.123489485	0.000825811	0.00607859	-1.032055661
PSEN2	0.785622094	0.000826865	0.006079792	-1.033266725
ARHGAP24	-1.194453627	0.000827168	0.006079792	-1.033615282
NT5DC2	1.630901252	0.000827645	0.006079792	-1.034162341
HNRNPC	0.920444029	0.000828665	0.006083194	-1.03533231
KRT1	-1.571773728	0.000833231	0.0061126	-1.040549455
CYP3A4	-0.89028955	0.00083596	0.006128503	-1.043654374
SFI1	-0.962504259	0.000846469	0.006201105	-1.055514755
CIB1	1.125767677	0.000847	0.006201105	-1.056109804
CNR1	-0.908212041	0.000849261	0.006213492	-1.05864078
RETREG1	1.675853508	0.000851263	0.006223973	-1.060876726
KIAA0513	-1.308353408	0.000855127	0.00624392	-1.065175073
ALG5	0.738664565	0.000855136	0.00624392	-1.065184967
RPL26L1	1.10262014	0.000858313	0.006262932	-1.068705601
SLC25A15	-1.136893154	0.000859696	0.006267933	-1.070234134
STAP1	-1.739378473	0.000860147	0.006267933	-1.070731252
KIF24	-0.806409824	0.000863809	0.006290418	-1.074763597
CDCA8	-1.62022498	0.000865241	0.006296648	-1.076336142
LONP1	1.372275006	0.000867584	0.006305818	-1.078902406
ERLIN1	-0.762315049	0.000867657	0.006305818	-1.078982079
MS4A6A	-1.382412957	0.000872239	0.006334902	-1.083981105
EVI2A	-1.175188371	0.000873422	0.006336045	-1.085267522
WWC1	1.265829436	0.000873557	0.006336045	-1.085414467
TNF	-1.425565372	0.000874475	0.006338478	-1.086411376
BTG2	-1.134809004	0.00087545	0.006338478	-1.087468311
PPP1R14B	1.972775916	0.000875634	0.006338478	-1.087668664
NFIB	1.00371536	0.000877621	0.006348651	-1.08981973
CYC1	1.58018739	0.000888724	0.006424711	-1.101749594
CISD1	1.220445324	0.000893326	0.006453705	-1.106650311
B3GALT4	-1.147184113	0.000895145	0.006460678	-1.108580396
CYP24A1	-0.886001576	0.000895475	0.006460678	-1.108929991
INTS14	1.055343069	0.000896515	0.006462014	-1.110031424
TBC1D16	1.244819544	0.000896844	0.006462014	-1.11037962
RASL10A	-1.253408738	0.000898256	0.006467917	-1.111872039
SKAP1	-1.102366156	0.00089945	0.006472246	-1.113132454
HYPK	1.529765953	0.000901244	0.006480879	-1.11502237
TRIM44	0.767245626	0.000902697	0.006487055	-1.116550891
CLEC7A	-1.434975691	0.000905947	0.006506132	-1.119961053
MAOA	2.858369262	0.000910032	0.006523353	-1.124229095
PHC3	-0.835595156	0.000910096	0.006523353	-1.124295599
TMEM254	1.510874393	0.000910138	0.006523353	-1.124339454
PRLH	-1.051669618	0.00091628	0.00655496	-1.130719763
CIDEB	-1.477208418	0.000916282	0.00655496	-1.130722031
TULP1	-1.131463874	0.000916349	0.00655496	-1.130791412
ATP2C1	1.192785096	0.000922366	0.006593679	-1.136999464
KIR3DL3	-0.984152219	0.000924221	0.006600224	-1.138905547
PPFIA3	1.108890336	0.000924491	0.006600224	-1.139181976
MAMLD1	-1.060192677	0.000928492	0.006621811	-1.143277941
CARM1	-0.87911605	0.000928728	0.006621811	-1.143519006
CYSLTR1	-0.7955083	0.000930018	0.006623668	-1.14483536
TOM1L2	-0.719588043	0.000930787	0.006623668	-1.145620127
CHRNA1	-0.684043342	0.000930809	0.006623668	-1.145641715
CRELD2	1.287873418	0.000931547	0.006624607	-1.146394211
SNRPD2	1.031354076	0.000936002	0.006651954	-1.15091901
MOCS1	-0.913738176	0.000937316	0.006653656	-1.152249089
VSX1	-0.527173611	0.000938042	0.006653656	-1.152983674
STAT4	-1.157899326	0.00093807	0.006653656	-1.153012252
GNA15	-1.221681404	0.000941442	0.006673237	-1.156415077
DENND6B	-1.11944834	0.000942988	0.006679858	-1.157971107
RPS2	0.974235765	0.000944545	0.006684954	-1.159534824
CFAP69	3.248563856	0.000945189	0.006684954	-1.160181825
ARID1A	-0.590984132	0.000945545	0.006684954	-1.160538722
UBE2N	1.061618448	0.000948563	0.006701952	-1.163560836
MAGEH1	1.861844683	0.000952341	0.00672429	-1.167329719
ITK	-1.137849927	0.00095301	0.006724663	-1.167995561
PYHIN1	-1.120272617	0.000955455	0.00673756	-1.170425069
DENND1C	-1.32512434	0.000958906	0.006757534	-1.173844157
PREX2	-1.295816941	0.000961324	0.006770203	-1.176232124
TPX2	-1.013293533	0.000962742	0.006775817	-1.177629469
MRC2	-1.17026991	0.000964798	0.006785912	-1.179652094
ZNF253	-0.996501862	0.000966231	0.006791612	-1.1810589
CENPA	-0.909195806	0.000967962	0.006797997	-1.182756462
EFHC1	1.240961051	0.000968427	0.006797997	-1.18321176
PRDM13	-0.829602314	0.000969214	0.006797997	-1.183982142
BLK	-0.869796914	0.00096963	0.006797997	-1.184388615
PTAFR	-0.783212457	0.000971324	0.006805503	-1.18604349
PEX16	-1.045505811	0.000975818	0.006825384	-1.190419071
AP3B2	-1.163583312	0.000975818	0.006825384	-1.190419533
OLR1	-1.269004958	0.000976037	0.006825384	-1.19063265
TM6SF2	-1.107587232	0.000981895	0.00686195	-1.196304821
PRAME	-1.111421455	0.000983536	0.00686902	-1.197887643
ZDHHC17	-0.774138938	0.000985687	0.00687964	-1.199958344
PAPOLG	-1.021039479	0.000987184	0.006885685	-1.201396763
GGPS1	0.96777142	0.000996909	0.006949082	-1.210689253
ASF1B	-1.174074906	0.000999698	0.006964073	-1.213336608
FUT9	-0.651693231	0.001001502	0.006972194	-1.215045894
GSTM1	-0.873217473	0.001005992	0.006998986	-1.219284951
URGCP	1.470560546	0.001009048	0.007015779	-1.222159921
UBE2G2	0.942149034	0.001015126	0.007053541	-1.227850388
LSM6	-0.801123267	0.001018295	0.007068941	-1.230803913
SPIB	-1.2808169	0.001018637	0.007068941	-1.231122537
RAB3GAP2	-0.740916792	0.001025568	0.007112514	-1.237547601
TBC1D22A	-0.842889234	0.001029236	0.007133121	-1.24093098
MOCS2	1.445375435	0.001029846	0.007133121	-1.241492017
ARMC7	-1.151595052	0.001033151	0.007146014	-1.244527747
CACNB1	-1.020745855	0.00103318	0.007146014	-1.244554476
ACAP2	-0.626175609	0.001033671	0.007146014	-1.245004795
TAF7	0.87100058	0.001035127	0.007151545	-1.246337693
MAN1A1	-1.169630047	0.001037222	0.007161492	-1.248253999
C21ORF91	-0.884611781	0.00103956	0.007173097	-1.250387103
LAPTM5	-1.258996983	0.001044475	0.007202457	-1.254855364
RPS16	0.655872205	0.001045367	0.007203101	-1.255663844
DNAH2	-1.123037848	0.001045888	0.007203101	-1.256136211
NOS1	-0.97743625	0.001049983	0.007217297	-1.259837888
ADA	-0.9325955	0.001050007	0.007217297	-1.259859194
GALNT3	1.157446362	0.001050381	0.007217297	-1.260197197
SORBS3	-0.986282782	0.001050672	0.007217297	-1.260458983
ZNF671	-1.102382046	0.001051255	0.007217297	-1.260985059
MTUS1	1.258839369	0.001055998	0.007245304	-1.265249369
MYDGF	1.24591593	0.001061053	0.00727297	-1.269772067
HACD3	1.219377238	0.001061885	0.00727297	-1.270514667
FAAH	1.461909948	0.001062722	0.00727297	-1.271261374
HIF3A	-0.773560384	0.00106326	0.00727297	-1.271740193
DNAL4	1.532338227	0.001063362	0.00727297	-1.271831495
EPHB3	1.121505883	0.00106425	0.007274485	-1.272622012
TBC1D1	-0.78832857	0.001073233	0.007331294	-1.280582564
TAS2R7	-0.847035048	0.001075536	0.007342432	-1.282612779
SOD1	0.95529179	0.001076464	0.007344173	-1.283429306
GNPDA1	1.735118042	0.00107894	0.00735647	-1.285605409
MTRF1	-1.29161498	0.001081366	0.00736841	-1.28773262
C11ORF1	-0.807895854	0.001087333	0.007404447	-1.292943647
HDGF	-1.032758156	0.001093014	0.00743849	-1.297877759
CCNL1	-0.954097624	0.00109382	0.007439337	-1.298575813
ATMIN	1.223326687	0.001096361	0.007451981	-1.300773511
CYBA	-1.698365902	0.001105345	0.007508365	-1.308499873
ZNHIT3	1.179048331	0.001110573	0.007539186	-1.312967215
RANBP2	1.096534934	0.00111447	0.007560943	-1.316283944
SAMD9	-1.00441506	0.001117903	0.007575979	-1.319195806
CERS6	0.923471345	0.001118075	0.007575979	-1.319340677
CENPF	-1.351997928	0.001119472	0.007576338	-1.320523453
LHX3	-0.790673461	0.001120013	0.007576338	-1.320980775
TMBIM6	0.912603097	0.001121332	0.007576338	-1.322094815
SAR1B	1.530897564	0.001121582	0.007576338	-1.322305345
CD177	-1.420057749	0.001122332	0.007576338	-1.322938415
ODF1	-1.234064771	0.001122887	0.007576338	-1.32340652
MAX	-0.781887549	0.001122986	0.007576338	-1.323489998
SDC4	1.580880906	0.001124817	0.007584006	-1.325032402
OR7A17	-1.165764058	0.001126153	0.007588326	-1.326155939
PDX1	-0.782188499	0.00113127	0.0076181	-1.330446978
LMAN2L	1.749008997	0.001131968	0.0076181	-1.331030607
RPRD1A	1.236042325	0.001134124	0.00762791	-1.332832093
CCDC81	-1.102163086	0.001136415	0.007638609	-1.334741803
VAPA	0.629238557	0.001140479	0.007661212	-1.33812092
BUD23	1.058751166	0.001143599	0.007673908	-1.340706712
PRELID3B	1.653678973	0.001143775	0.007673908	-1.340852237
FBN2	-1.042643942	0.001145118	0.007678197	-1.341962644
ASPN	2.639930057	0.001146786	0.007684663	-1.343340407
ZNF134	-1.355952801	0.001147547	0.007685047	-1.343968488
DSTYK	-0.62877442	0.001150666	0.00770121	-1.346537255
TROAP	-1.105930564	0.001152716	0.007710203	-1.348221868
RALA	1.45774317	0.00115645	0.007730441	-1.351282221
COL11A1	2.602205501	0.001160709	0.007750115	-1.354760469
TMEM123	1.244913163	0.001161489	0.007750115	-1.355396533
CHST2	-1.122084971	0.001161523	0.007750115	-1.355424474
DNAJA1	0.793116609	0.001163995	0.007761866	-1.357436353
SBNO1	-0.938144499	0.001164953	0.007762642	-1.358214038
MORC4	0.996996668	0.001165534	0.007762642	-1.358686334
RCOR1	-0.915161832	0.001167441	0.007769113	-1.360233038
GGA1	-0.801042973	0.001167929	0.007769113	-1.360628683
C20ORF27	-0.748868993	0.001169388	0.007774082	-1.361810174
C2	-1.314110816	0.001172066	0.00778714	-1.363974252
KDM5D	-1.847893837	0.001177757	0.007820195	-1.36855776
PRR15L	1.336973992	0.001179075	0.007824181	-1.36961522
ATP6V0E1	0.649490096	0.001181974	0.007835323	-1.371938602
NET1	1.390684831	0.001182493	0.007835323	-1.372354035
JADE3	1.389550546	0.001183556	0.007835323	-1.37320466
FRAT1	-0.837410969	0.001184139	0.007835323	-1.373670428
SPTB	-1.124220434	0.001185019	0.007835323	-1.374373531
LATS1	-1.121637277	0.00118506	0.007835323	-1.374406139
KIF4A	-1.144794891	0.001187118	0.007844174	-1.376047084
PAIP1	0.86803798	0.00118899	0.007850154	-1.377538231
CLEC4A	-1.400909836	0.001189461	0.007850154	-1.377912628
NDUFA4L2	-0.997972292	0.001190841	0.007854515	-1.379009929
ARAP3	-1.15537375	0.001191862	0.007856503	-1.379820702
OBP2A	-0.84708005	0.00120026	0.007907083	-1.386462471
EAPP	1.21935591	0.001201523	0.00791063	-1.387457464
PAXBP1	-0.833206023	0.001202959	0.00791509	-1.388587718
CYP2A13	-0.778052679	0.001203651	0.00791509	-1.389131022
TASOR	-1.220301214	0.001217225	0.007999533	-1.399738188
GABARAPL1	-1.14349429	0.00121932	0.008008484	-1.401365202
ESRP1	2.081920807	0.001223927	0.008026825	-1.404931872
TNIK	-0.707364233	0.001225118	0.008026825	-1.405851712
GORASP2	0.894983098	0.001225316	0.008026825	-1.406004326
EXO1	-1.226362686	0.001225553	0.008026825	-1.406187331
HMG20A	-1.036259493	0.001226224	0.008026825	-1.40670517
BIN3	-0.828297414	0.001226525	0.008026825	-1.406936821
SDC2	1.588331739	0.001229041	0.008038473	-1.408874981
CHRDL1	-1.692762916	0.001234771	0.008071113	-1.413273579
OR12D2	-1.016160498	0.001237015	0.008080943	-1.414990683
KRT9	-1.093472449	0.001239872	0.008094759	-1.417171794
TP53TG5	-1.002156228	0.001242538	0.008107322	-1.419203527
EIF1AX	0.824592034	0.001243319	0.00810757	-1.419797565
MCM3	-0.717198255	0.001245466	0.008116718	-1.421428594
TNFRSF10B	0.846851382	0.001251168	0.008149017	-1.425748038
PLAG1	-0.754436618	0.001255476	0.008172197	-1.428997689
RPS6KA1	-1.189055997	0.0012576	0.008181144	-1.430595879
USP16	0.837427101	0.001259198	0.008186662	-1.431796596
PCNP	1.194616879	0.001264409	0.008215648	-1.435701045
RAD51D	-0.799289188	0.001266568	0.00822003	-1.437314224
ATP1A2	-0.848541336	0.001266589	0.00822003	-1.437329956
SOCS1	-0.758758201	0.001269093	0.008231383	-1.439196677
NAA16	-1.052205612	0.001276695	0.008275775	-1.444842774
SLC6A16	-1.188731174	0.00128158	0.008302507	-1.448452398
GFRA1	-0.830311505	0.001284904	0.008319108	-1.450901395
SKP1	0.644719949	0.00128678	0.00832631	-1.452279876
FAM168B	0.994041794	0.001287827	0.008328153	-1.453049229
FANCA	-0.96876372	0.001289066	0.008328532	-1.45395818
CHKB	-1.157061224	0.001289412	0.008328532	-1.454211395
FIBP	0.901256245	0.001297867	0.008378189	-1.460389254
ARHGAP26	-0.807623596	0.001299921	0.008386487	-1.461883543
ADIPOQ	-1.526158116	0.001300979	0.008388355	-1.462652492
MAST3	-1.565654447	0.001305139	0.008410208	-1.465669499
GSTZ1	2.441672482	0.00130822	0.008425092	-1.467898239
RAB6B	-0.902514225	0.001321807	0.008507573	-1.477662055
HTR2A	-0.856269858	0.001323163	0.008511283	-1.478631095
MED16	-0.733658855	0.001326419	0.008524023	-1.480953159
HAUS5	-0.645301117	0.001326705	0.008524023	-1.481157374
RPS13	0.544637773	0.00133153	0.00854746	-1.484587019
CTNNA1	0.936973964	0.001331919	0.00854746	-1.484863421
CAD	1.393952055	0.001333389	0.008551868	-1.485905887
NUP214	-1.568189568	0.00133809	0.008573085	-1.489231052
OGFRL1	-1.247716972	0.001338268	0.008573085	-1.489356721
CHST5	-1.133034417	0.001339315	0.008574759	-1.490095499
METTL4	-0.708150409	0.001342857	0.008592396	-1.492590707
MRPL42	1.98991112	0.001347209	0.008615194	-1.495647701
EPB41L4B	1.171942185	0.00135731	0.00867199	-1.502704617
SYNM	-0.887221187	0.001357837	0.00867199	-1.503070802
EMC2	1.263392593	0.001358474	0.00867199	-1.503514118
RUVBL1	2.018510557	0.001362951	0.008695485	-1.506622149
ARPC5L	0.906877316	0.001364159	0.008698107	-1.507458941
IGFLR1	-0.68907469	0.001372272	0.008744732	-1.51306019
UBR4	-0.838049351	0.001376459	0.008766293	-1.515937405
PPA2	1.135327555	0.001381138	0.008790965	-1.519142794
S100PBP	-1.154755373	0.00138366	0.008801886	-1.520865963
PPP6R1	-0.886358123	0.001385261	0.008806939	-1.521958118
IRGC	-1.000183748	0.001388391	0.008821697	-1.524089375
AK1	-0.948481555	0.001390625	0.008830754	-1.525608006
SRSF2	-0.759730034	0.001405064	0.008913068	-1.535362216
GSTM2	-0.908957273	0.001405691	0.008913068	-1.535783626
HEATR6	0.887820192	0.001406037	0.008913068	-1.536016335
AKAP7	-0.743523991	0.001406897	0.008913344	-1.536593785
CBY1	1.042449599	0.001416423	0.008968489	-1.542965455
PRDM2	-0.7403473	0.001419531	0.008982954	-1.545034666
SUCLG1	1.057162737	0.001421615	0.008987391	-1.546420219
USP2	-0.809816767	0.001422794	0.008987391	-1.547202564
MOG	-0.996963614	0.001423068	0.008987391	-1.547384303
ZBTB1	0.862662969	0.001423525	0.008987391	-1.547687702
COX6A1	1.272079222	0.001425268	0.008993197	-1.54884335
PPP2R5D	-0.797116412	0.001430152	0.009015375	-1.552073059
PSG3	-1.118002499	0.001431429	0.009015375	-1.552915372
RUNDC3A	-1.160337064	0.001431511	0.009015375	-1.552969744
FEN1	-0.991166229	0.001432087	0.009015375	-1.553349146
PTPN18	-1.2402401	0.001438134	0.009048227	-1.557327364
CLDN3	2.424998005	0.001443676	0.009077863	-1.560958277
PMEL	-1.373632381	0.001446936	0.009093123	-1.563087349
CHN2	-0.509687986	0.001448761	0.009099355	-1.564277405
OTUD3	-0.735975015	0.001450501	0.009105045	-1.565410426
ABCD1	-0.870107955	0.00145361	0.009119317	-1.56743155
NFE2L1	0.867042343	0.001456837	0.00913431	-1.569524498
ATP2B4	-0.784680179	0.001461783	0.009160058	-1.572723314
SRP9	0.761453116	0.001464747	0.009173364	-1.574635043
BAZ1A	-1.061326083	0.001465895	0.009175295	-1.575375039
GPRC5C	1.779707157	0.001466931	0.009176514	-1.576041517
ST8SIA4	-1.133446486	0.001469689	0.009188501	-1.57781428
ADAM19	-0.934345484	0.001471315	0.009193405	-1.57885822
FOXJ1	-1.007308886	0.001473696	0.009203011	-1.580383948
TERF1	1.062497749	0.001491333	0.00930783	-1.591611473
ADCYAP1	-0.880990292	0.001492509	0.009309843	-1.592354863
POLE2	-1.323718832	0.001496626	0.009330191	-1.594954098
OR1D2	-1.085221555	0.00150655	0.009386702	-1.601190568
CENPU	-1.259802002	0.001508059	0.009390745	-1.602135212
ZBTB10	1.651177478	0.001515953	0.009434516	-1.607060814
MAT2B	-0.771580889	0.001517239	0.009437142	-1.607861111
ADGRB3	-0.499623722	0.001530143	0.009508539	-1.615850577
CACNB3	1.068873997	0.00153046	0.009508539	-1.616046053
MYO1B	0.861229079	0.001535376	0.009530358	-1.619071156
OVOL1	-1.122462389	0.001535996	0.009530358	-1.619452017
USP13	0.99919931	0.001536591	0.009530358	-1.619817581
CDHR2	-0.823395991	0.001548938	0.00960148	-1.627366527
CCNB1IP1	0.891286592	0.001556451	0.009642578	-1.631930633
GGA3	-0.85659579	0.001557369	0.009642794	-1.632486842
PHIP	-0.890408432	0.00156142	0.009662394	-1.634936798
CYP4F12	-1.467473114	0.001562584	0.009664117	-1.635639497
LUM	2.595803483	0.001570866	0.00970984	-1.640625153
PON1	-0.875293636	0.001573367	0.009719792	-1.642125017
AACS	1.220048542	0.001574453	0.009721002	-1.642775994
RNF43	1.665208562	0.001575904	0.009724459	-1.643644562
TRPV6	1.752974414	0.001577728	0.009728369	-1.644735668
MYBPC2	-0.79454485	0.00157832	0.009728369	-1.645089188
KRT3	-0.949749536	0.001580328	0.009735249	-1.646288228
MPC2	1.096649494	0.001587284	0.009770216	-1.650429831
ITGB1BP2	-0.59744351	0.001587794	0.009770216	-1.650732755
SIRT5	-0.515184453	0.001589237	0.009773583	-1.651589034
PLSCR4	-1.262552177	0.001593297	0.009793034	-1.653994808
KCNMB1	-1.130802016	0.001600256	0.009830273	-1.658104205
NACA	0.730853278	0.001607393	0.009865632	-1.662299627
GLRX	-1.548718322	0.00160782	0.009865632	-1.662550042
TAF6L	-0.98939674	0.001612985	0.009891769	-1.665574198
FAM193B	-1.198849924	0.001616594	0.009903319	-1.667680808
SLC39A1	0.971877166	0.001617654	0.009903319	-1.668298762
FOXC2	-0.92979684	0.001618557	0.009903319	-1.668825208
GLIPR1	-1.237122936	0.001619101	0.009903319	-1.669141652
PTPRCAP	-0.875076139	0.001619405	0.009903319	-1.669318816
TMSB4X	-1.08248701	0.001622657	0.009912819	-1.671210328
NR2F6	2.137859727	0.001622775	0.009912819	-1.671278351
MC3R	-1.257867586	0.001624974	0.0099207	-1.67255489
CWC25	-0.813287737	0.00162795	0.009933318	-1.674280227
DONSON	-0.997546332	0.001631013	0.009946089	-1.676052136
POLR1D	1.146117197	0.001631866	0.009946089	-1.676544645
CD180	-1.21741416	0.00163319	0.009948609	-1.677309602
CASD1	0.901469368	0.001642052	0.009997011	-1.682410269
UAP1	1.522641093	0.001643365	0.009999424	-1.683163331
TSEN34	0.723256112	0.001653684	0.010056609	-1.689063258
RIC8B	1.156652979	0.001661255	0.010097027	-1.693368422
VDAC1	0.791728666	0.001662224	0.010097295	-1.693918047
INSL5	-1.185236312	0.001667551	0.01012402	-1.696933357
PTGIS	-0.551436403	0.001674068	0.010152394	-1.700609106
SERPINB2	-1.343091498	0.001674117	0.010152394	-1.700636325
C6	-1.303917724	0.001675015	0.010152394	-1.701141848
NUDT11	2.606490297	0.001680095	0.010177534	-1.703995454
PARP6	-0.99856703	0.001682	0.010182697	-1.705063184
SF3A2	-1.299189031	0.001683915	0.010182697	-1.706135453
SYNGR1	-1.133292826	0.00168436	0.010182697	-1.706384442
NEUROD2	-1.128396122	0.001685933	0.010182697	-1.707263897
EXT2	0.848124568	0.001686243	0.010182697	-1.707437589
SEC61B	1.116376989	0.001686765	0.010182697	-1.707728939
NECTIN2	0.828644743	0.001687477	0.010182697	-1.708126643
ATG9A	-0.729311553	0.001690261	0.010193862	-1.709679892
EID1	1.21077881	0.001696845	0.010227918	-1.713342846
TMEM135	1.941347113	0.001700635	0.010245107	-1.715445041
FCRL2	-1.429146642	0.001706603	0.01027305	-1.71874539
KIR2DL2	-0.833890827	0.001707156	0.01027305	-1.719050538
TOB2	1.289465844	0.001711157	0.010286354	-1.721255997
C2CD2	0.973794463	0.001711251	0.010286354	-1.721308011
SCYL3	1.146113479	0.001717654	0.010319158	-1.724826131
ATF6B	-0.731016264	0.001727127	0.01037036	-1.730007065
FGGY	1.30181366	0.001728167	0.0103709	-1.730574156
AOC2	-0.919688491	0.001730698	0.010379744	-1.731952616
SGCB	0.712863161	0.001731743	0.010379744	-1.732521477
ARL4A	-1.534685738	0.001732613	0.010379744	-1.732994575
CNPY4	-1.372339096	0.001733444	0.010379744	-1.733446152
CD101	-1.163063879	0.001736857	0.010394477	-1.735298788
GIMAP1	-0.690367014	0.001742449	0.010422234	-1.738326909
FKBP3	0.850453673	0.001745062	0.01042919	-1.739738349
MEN1	-0.854060526	0.001746315	0.01042919	-1.74041393
CEACAM4	-1.140146649	0.001746478	0.01042919	-1.740502314
CHAF1A	-0.959520845	0.001762729	0.010520474	-1.749224897
PSMB1	0.906054483	0.001773921	0.010581489	-1.755185524
KLHL2	-1.037278897	0.001783827	0.010634764	-1.760429016
UQCRC2	1.024244155	0.001786972	0.010647534	-1.762087913
COLEC12	1.719572098	0.001788567	0.010647534	-1.762927773
BRCA2	-1.072706806	0.001788895	0.010647534	-1.763100452
CERS4	1.48504456	0.001792319	0.010662098	-1.764900764
PRR13	-1.549196622	0.001798306	0.010690954	-1.76804093
BEX1	-1.619986638	0.001799128	0.010690954	-1.768471153
GOT2	1.129863475	0.00180336	0.010710274	-1.770683361
GALNT1	0.736696355	0.001808841	0.010736984	-1.77354045
MMUT	0.673789468	0.001813906	0.010761196	-1.776172806
CACNA1G	-0.563739298	0.001821885	0.010802661	-1.780304739
SHCBP1	-1.428919914	0.001830237	0.01084629	-1.784610083
ZNF710	-0.629826653	0.001833109	0.0108574	-1.786085919
HSF2BP	-0.98351639	0.001834101	0.0108574	-1.78659521
AP5Z1	-0.903903776	0.001838676	0.010878587	-1.78894052
RETSAT	0.807334549	0.001852239	0.010945694	-1.795857487
MASP2	-1.003135643	0.001853194	0.010945694	-1.796342934
PRKD1	0.809008761	0.001853571	0.010945694	-1.796534251
GPR107	0.556715255	0.001854292	0.010945694	-1.796900343
TSPOAP1	-0.925540945	0.001855032	0.010945694	-1.797276061
AMT	-0.926786989	0.001865543	0.010996531	-1.802593289
STAM	-0.810757241	0.001866839	0.010996531	-1.803246895
DGCR6L	-0.907100727	0.001867301	0.010996531	-1.803479788
DDX21	0.701365598	0.001867678	0.010996531	-1.803669531
KIAA0232	-0.732668628	0.001872876	0.011021192	-1.806285052
PCF11	-0.756278971	0.001875722	0.011026956	-1.807714004
ALDH9A1	0.833170349	0.001875876	0.011026956	-1.807791131
RAC1	1.020117331	0.001880022	0.011045384	-1.809868996
PAX8	-0.535149869	0.001881764	0.011049667	-1.810740128
KLHL7	-0.991356595	0.001884045	0.011057115	-1.811880259
YWHAZ	0.824609582	0.0018906	0.011082646	-1.815148566
ALG8	1.024145263	0.001891061	0.011082646	-1.815377867
ASTN2	1.507172347	0.001891441	0.011082646	-1.81556685
TSPAN7	-1.153719836	0.001893666	0.011089728	-1.816672851
HTRA2	-1.111947923	0.001895555	0.011094841	-1.817611139
CD160	-1.156266626	0.001897662	0.011101221	-1.818656444
AQP9	-1.655897603	0.001902575	0.011124003	-1.821089405
BSDC1	-0.789127737	0.001904637	0.011130097	-1.822108454
PDK2	-0.985974232	0.001910994	0.011161267	-1.825243082
GRPR	-1.143249532	0.00191331	0.011168817	-1.826382513
PCCA	1.058610126	0.0019249	0.011230469	-1.83206415
THBS2	1.5051002	0.001934508	0.011280498	-1.836748005
CDC20	-1.731800307	0.001938572	0.011298159	-1.838721941
RPL15	0.603976067	0.001940684	0.011304431	-1.839745988
SCLY	-0.690670562	0.001943341	0.011313871	-1.841032981
SETD6	0.969907236	0.001948369	0.011337096	-1.843463314
FAIM	1.150426542	0.001964127	0.0114227	-1.851039572
GIPC2	-0.865376509	0.001967733	0.011429737	-1.852764858
GEMIN6	1.674600978	0.001967868	0.011429737	-1.852829249
RAD51AP1	-1.490889725	0.001968478	0.011429737	-1.853120626
VAV2	-1.051671079	0.001975809	0.011460482	-1.856616427
CNP	1.259620518	0.001975873	0.011460482	-1.856646838
DCHS2	-0.487669494	0.001989018	0.011530601	-1.86288234
CROT	1.18368079	0.001992594	0.011545198	-1.864571193
SLC35C2	-1.04221321	0.002002481	0.011596331	-1.869225345
MCTP2	-0.829541209	0.002016612	0.011671971	-1.8758367
CYP4F2	-1.293566263	0.002020123	0.011686098	-1.877472293
HOXC6	2.029037694	0.002021201	0.011686138	-1.877973627
LBP	-1.199452742	0.002022491	0.011687408	-1.878573591
ADAMTS7	-1.060985654	0.002026996	0.011707241	-1.880665078
CSF1	-0.67331649	0.002029311	0.011714415	-1.881738279
ZMYND8	-1.138412347	0.002030744	0.011716489	-1.882401631
TBCE	1.082887547	0.002037548	0.011743962	-1.885546118
COPS8	0.859906219	0.002037657	0.011743962	-1.885596528
URI1	0.82644331	0.00204205	0.01176307	-1.88762093
ADORA2B	-1.034816124	0.002043548	0.011765489	-1.888310139
COX7B	1.179123819	0.002049565	0.011789144	-1.891073719
HBB	-2.568633518	0.002049816	0.011789144	-1.891189078
RAB14	0.765869791	0.002057644	0.011822926	-1.894771591
SOD3	-0.929274056	0.002057856	0.011822926	-1.894868514
SPAG11A	-1.180732297	0.002059465	0.011825947	-1.895603206
MRPS16	1.976411793	0.002064842	0.011850586	-1.898053726
AOPEP	1.912088155	0.002071435	0.011882177	-1.90104978
PTS	0.810818332	0.002073686	0.011888843	-1.902070653
SMC2	-1.05886313	0.002083593	0.011939369	-1.906549616
TRA2B	-0.504338231	0.002091366	0.011974127	-1.910049074
CSTB	1.41734731	0.002091852	0.011974127	-1.910267498
RAP1B	-1.016154763	0.002097204	0.011998467	-1.912668287
PCCB	1.645627783	0.002100871	0.012013155	-1.914310247
KLRD1	-0.920355166	0.00210318	0.012019395	-1.915342399
LLGL1	-1.332521415	0.002104165	0.012019395	-1.915782151
C3AR1	-1.439113763	0.002106985	0.01202921	-1.917040682
GRIN2A	-1.442437778	0.002115913	0.012063765	-1.921013637
BACE2	1.556801198	0.002116333	0.012063765	-1.921200217
F7	-1.015653337	0.002116353	0.012063765	-1.921208956
GRHPR	0.758098632	0.002135895	0.012168806	-1.929844494
NUBPL	1.060919966	0.002144694	0.01221256	-1.933706402
FOXD2	-0.766716181	0.002155632	0.012268445	-1.938485031
PIGQ	-1.009464919	0.002168489	0.012332851	-1.944070804
CLIC5	-0.807728436	0.002169208	0.012332851	-1.944382112
ANXA13	-0.818932694	0.002170963	0.012336405	-1.945141853
ASB1	-1.180838529	0.00217477	0.01235161	-1.946787545
JUP	1.696522361	0.00218182	0.012385205	-1.949827186
MIP	-1.234569382	0.002189561	0.012422688	-1.953153456
DEGS1	1.667949246	0.00219538	0.01244923	-1.955645852
PODNL1	-1.191752737	0.002205641	0.012500922	-1.960024743
SULT4A1	-1.100040886	0.002210077	0.012519565	-1.961911575
ALDH18A1	1.348708188	0.002214462	0.012537899	-1.963772848
IL10	-1.211206612	0.002220548	0.012560624	-1.966349935
RIPK4	2.202056456	0.002220777	0.012560624	-1.966446765
NFATC1	-0.674963188	0.002225202	0.012573727	-1.968315687
VPS53	-0.893092525	0.002225398	0.012573727	-1.968398206
CLIP1	0.836429942	0.002233404	0.012612437	-1.971770255
CIDEA	-1.342237336	0.002239046	0.01263776	-1.974139013
BEND5	-0.840859401	0.002240639	0.012640216	-1.974806746
MDFI	-0.846294064	0.002245046	0.012658534	-1.976651376
TMSB15A	1.901779671	0.002250276	0.012681473	-1.978835915
TAF5	-1.033071035	0.002258151	0.012719286	-1.982115474
CEP162	-1.413864269	0.002263649	0.012743679	-1.984398357
PLK2	1.277024765	0.002265237	0.012744197	-1.985056587
CLDN11	-1.151032277	0.002266076	0.012744197	-1.985404217
FRAT2	-0.909295738	0.002269367	0.01275613	-1.986766308
MZB1	-2.067425463	0.002273282	0.012771564	-1.988384579
MTX2	1.325966346	0.002282527	0.012813614	-1.992193924
ROS1	-0.994256985	0.002283115	0.012813614	-1.992435657
COPG1	0.883239275	0.002285531	0.012820584	-1.993428533
FAM114A1	0.977916101	0.002288698	0.012831757	-1.994728284
NMRK2	-1.043085956	0.002302454	0.012902252	-2.000352345
PIGT	1.416780955	0.002305144	0.012910701	-2.001448349
SPP2	-1.067842133	0.002307753	0.012918683	-2.002509777
DLX2	-0.945443869	0.002309446	0.012921535	-2.00319807
ACVR1	0.913430387	0.002314147	0.01293831	-2.00510647
FAM168A	1.089339524	0.002314815	0.01293831	-2.005377124
CENPO	-0.882843855	0.002317131	0.01294172	-2.006315815
PRORP	-1.065724201	0.002317796	0.01294172	-2.006584949
TJAP1	-0.823403985	0.002321074	0.012952091	-2.007911194
SLIT1	-0.745231163	0.002322027	0.012952091	-2.008296236
RNF139	0.804980921	0.002323932	0.012955264	-2.009065803
SERPINA7	-1.175756821	0.002324969	0.012955264	-2.009484603
RELA	-0.836349221	0.002332939	0.012992144	-2.012695839
DCAF4	-1.055993872	0.002333968	0.012992144	-2.013109557
PPIP5K2	-1.257810024	0.00233932	0.013015299	-2.015258756
MYO10	0.910315392	0.002340877	0.013017287	-2.015883124
KIF3C	-0.775557196	0.002342062	0.013017287	-2.016358082
PTPA	1.460392746	0.002344467	0.013024019	-2.017320821
SCP2	1.139188411	0.002352414	0.013050999	-2.020495776
ENSA	0.932373686	0.002352817	0.013050999	-2.020656781
ADORA1	-0.85086963	0.002353455	0.013050999	-2.020911195
TMEM140	-0.908036095	0.002354106	0.013050999	-2.021170429
SLC12A6	-1.051649594	0.002370444	0.013134908	-2.027659374
TICAM2	1.269065858	0.002371787	0.013135683	-2.028190769
APPBP2	0.850457172	0.00237824	0.01316474	-2.0307395
SERPINB3	-0.531282908	0.002386408	0.013196834	-2.033955691
ZBTB33	-0.555838803	0.002386456	0.013196834	-2.033974571
GNAZ	-0.927225344	0.002393508	0.013229133	-2.036742633
BAALC	-1.088363951	0.002396965	0.013241531	-2.038096099
DNAJC9	-0.959261123	0.00240115	0.013251811	-2.03973243
TLR2	-1.906422051	0.002401253	0.013251811	-2.039772912
EGR3	-0.95493958	0.00241284	0.013309023	-2.044287637
IGLL1	-0.986689641	0.002426538	0.013377823	-2.049597255
SEC31A	0.854135353	0.00242939	0.013386784	-2.050698748
CEP85	-1.366990146	0.002431423	0.013391228	-2.051483288
DYNLT1	0.732924639	0.002439789	0.013430527	-2.054704412
ADH6	-0.844650741	0.002444851	0.013451609	-2.05664803
CDK13	-0.681678176	0.002446931	0.013456271	-2.057445546
EMID1	-1.452563644	0.002457452	0.013507325	-2.061468742
TRIM15	-1.050246192	0.002461602	0.013523326	-2.063050898
ALPK1	-1.244011191	0.002464886	0.013529869	-2.064300818
ZNF84	1.078814545	0.002465272	0.013529869	-2.064447733
ARSB	-1.075605986	0.00248108	0.013609783	-2.070440623
MS4A1	-1.266216453	0.002484867	0.013617922	-2.071870408
KIF20A	-1.228381857	0.002485059	0.013617922	-2.071942903
RSC1A1	-0.736809982	0.002488368	0.013629217	-2.0731907
FXYD1	-1.2045061	0.002500772	0.013690284	-2.077852027
DNM3	-0.947310473	0.00252469	0.013814292	-2.086774722
RPL11	0.890731294	0.002530127	0.013837108	-2.088791209
ZNF354A	-1.010184824	0.002531674	0.013838633	-2.089364013
LY9	-0.909845692	0.002534266	0.013845872	-2.090323389
[truncated: 8,918 more rows]
