# Supplementary material for: BioBERT-powered synergy: advanced bibliometric and molecular insights into prostate cancer bone metastasis
Source: Front Immunol. 2025 Jun 18;16:1562559. doi: 10.3389/fimmu.2025.1562559 (PMC12213787; doi:10.3389/fimmu.2025.1562559)
Supplement: Supplementary file 3 [file DataSheet3.xls]

BioBERT-Powered Synergy: Advanced Bibliometric and Molecular Insights into Prostate Cancer Bone Metastasis
class I	class II	class III	class III genes	class III gene count	class II genes	class II gene count
Cellular Processes	Transport and catabolism	Phagosome	ATP6V0E2/ATP6V1G1/DYNC1H1/ITGB5/ITGAV/ATP6V1H/CALR/ATP6V1F/SEC61B/COLEC12/RAC1/THBS2/SEC61A1/DYNC1LI1/NCF1/NCF4/CYBB/MPO/CORO1A/TFRC/FCAR/FCGR3B/CD36/TUBA4A/ITGAM/NCF2/THBS4/FCGR1A/FCGR3A/ITGB2/CTSS/TLR4/CLEC4M/ATP6V0A4/CLEC7A/MRC2/OLR1/CYBA/TLR2/HLA-DOB/HLA-E/HLA-DRB4/HLA-A/TCIRG1/ITGA5	45	ATP6V0E2/ATP6V1G1/DYNC1H1/ITGB5/ITGAV/ATP6V1H/CALR/ATP6V1F/SEC61B/COLEC12/RAC1/THBS2/SEC61A1/DYNC1LI1/NCF1/NCF4/CYBB/MPO/CORO1A/TFRC/FCAR/FCGR3B/CD36/TUBA4A/ITGAM/NCF2/THBS4/FCGR1A/FCGR3A/ITGB2/CTSS/TLR4/CLEC4M/ATP6V0A4/CLEC7A/MRC2/OLR1/CYBA/TLR2/HLA-DOB/HLA-E/HLA-DRB4/HLA-A/TCIRG1/ITGA5/PEX11A/IDH1/ACSL3/PRDX1/PHYH/PEX10/AMACR/ECI2/HSD17B4/CROT/SCP2/PEX13/EPHX2/FAR2/CAT/ACSL6/AGPS/PEX16/NOS2/NUD…	137
Organismal Systems	Immune system	Hematopoietic cell lineage	CD9/CSF3R/GYPA/EPOR/CD1D/ITGA4/ITGA2B/TFRC/CD1C/CD2/CD36/ITGAM/CD38/GP1BA/FCGR1A/DNTT/CD3D/CD55/CD8A/ANPEP/FLT3/GP1BB/CD19/TNF/MS4A1/KIT/IL1B/HLA-DOB/IL7R/HLA-DRB4/IL1R2/ITGA5	32	CD9/CSF3R/GYPA/EPOR/CD1D/ITGA4/ITGA2B/TFRC/CD1C/CD2/CD36/ITGAM/CD38/GP1BA/FCGR1A/DNTT/CD3D/CD55/CD8A/ANPEP/FLT3/GP1BB/CD19/TNF/MS4A1/KIT/IL1B/HLA-DOB/IL7R/HLA-DRB4/IL1R2/ITGA5/CLDN4/PTK2/EZR/CLDN3/RAC1/CLDN8/CLDN7/PRKCB/NCF1/PIK3CD/NCF4/ITGAL/CYBB/MAPK14/NCF2/CXCL12/CXCR4/RAC2/PLCG2/ITGB2/PTK2B/VAV1/MYL10/VCAM1/ITK/CYBA/VAV2/RAP1B/CLDN11/RHOH/MSN/MMP9/CLDN15/PRKCZ/PARD3/HRAS/BAD/GNB2/PLCB4/AKT1/C…	196
Human Diseases	Cardiovascular disease	Lipid and atherosclerosis	PPP3CA/HSPD1/CYCS/JUN/PTK2/HSPA5/HSP90AB1/HSP90B1/HRAS/HSPA8/RAC1/TICAM2/BAD/EIF2AK3/PLCB4/AKT1/NCF1/PIK3CD/NCF4/MAP2K3/CYBB/APAF1/MAPK14/CCL5/CD36/NCF2/BCL2L1/CASP1/PYCARD/IKBKG/SELP/CXCL1/VAV1/IL18/TLR4/TANK/APOA1/RXRG/VCAM1/PLCB2/FASLG/ERN1/ARHGEF1/TNF/OLR1/CYBA/VAV2/LBP/RAP1B/TLR2/IL1B/IRF7/MMP9/ERO1A/HSPA6	55	PPP3CA/HSPD1/CYCS/JUN/PTK2/HSPA5/HSP90AB1/HSP90B1/HRAS/HSPA8/RAC1/TICAM2/BAD/EIF2AK3/PLCB4/AKT1/NCF1/PIK3CD/NCF4/MAP2K3/CYBB/APAF1/MAPK14/CCL5/CD36/NCF2/BCL2L1/CASP1/PYCARD/IKBKG/SELP/CXCL1/VAV1/IL18/TLR4/TANK/APOA1/RXRG/VCAM1/PLCB2/FASLG/ERN1/ARHGEF1/TNF/OLR1/CYBA/VAV2/LBP/RAP1B/TLR2/IL1B/IRF7/MMP9/ERO1A/HSPA6/NDUFB2/SLC25A6/UQCRQ/COX6C/NDUFB4/COX8A/COX7C/NDUFB5/NDUFA5/UQCR10/COL3A1/NDUFA4/PRKCZ…	118
Organismal Systems	Immune system	Leukocyte transendothelial migration	CLDN4/PTK2/EZR/CLDN3/RAC1/CLDN8/CLDN7/PRKCB/NCF1/PIK3CD/NCF4/ITGA4/ITGAL/CYBB/MAPK14/ITGAM/NCF2/CXCL12/CXCR4/RAC2/PLCG2/ITGB2/PTK2B/VAV1/MYL10/VCAM1/ITK/CYBA/VAV2/RAP1B/CLDN11/RHOH/MSN/MMP9/CLDN15	35	CD9/CSF3R/GYPA/EPOR/CD1D/ITGA4/ITGA2B/TFRC/CD1C/CD2/CD36/ITGAM/CD38/GP1BA/FCGR1A/DNTT/CD3D/CD55/CD8A/ANPEP/FLT3/GP1BB/CD19/TNF/MS4A1/KIT/IL1B/HLA-DOB/IL7R/HLA-DRB4/IL1R2/ITGA5/CLDN4/PTK2/EZR/CLDN3/RAC1/CLDN8/CLDN7/PRKCB/NCF1/PIK3CD/NCF4/ITGAL/CYBB/MAPK14/NCF2/CXCL12/CXCR4/RAC2/PLCG2/ITGB2/PTK2B/VAV1/MYL10/VCAM1/ITK/CYBA/VAV2/RAP1B/CLDN11/RHOH/MSN/MMP9/CLDN15/PRKCZ/PARD3/HRAS/BAD/GNB2/PLCB4/AKT1/C…	196
Organismal Systems	Immune system	Chemokine signaling pathway	PTK2/PRKCZ/PARD3/HRAS/RAC1/BAD/GNB2/PLCB4/AKT1/PRKCB/NCF1/CXCR2/PIK3CD/ADCY7/PF4/RASGRP2/PF4V1/WAS/CCR2/CCL5/PPBP/HCK/FGR/DOCK2/CCL22/CXCL12/CXCR4/RAC2/CX3CR1/PLCG2/CCR10/IKBKG/CXCR3/CXCR1/CCR3/PTK2B/CXCL1/GRK6/VAV1/CCR5/GSK3A/PLCB2/ITK/VAV2/RAP1B/CCL8/CCL4/CCL19/ELMO1/CCL18	50	CD9/CSF3R/GYPA/EPOR/CD1D/ITGA4/ITGA2B/TFRC/CD1C/CD2/CD36/ITGAM/CD38/GP1BA/FCGR1A/DNTT/CD3D/CD55/CD8A/ANPEP/FLT3/GP1BB/CD19/TNF/MS4A1/KIT/IL1B/HLA-DOB/IL7R/HLA-DRB4/IL1R2/ITGA5/CLDN4/PTK2/EZR/CLDN3/RAC1/CLDN8/CLDN7/PRKCB/NCF1/PIK3CD/NCF4/ITGAL/CYBB/MAPK14/NCF2/CXCL12/CXCR4/RAC2/PLCG2/ITGB2/PTK2B/VAV1/MYL10/VCAM1/ITK/CYBA/VAV2/RAP1B/CLDN11/RHOH/MSN/MMP9/CLDN15/PRKCZ/PARD3/HRAS/BAD/GNB2/PLCB4/AKT1/C…	196
Human Diseases	Infectious disease: parasitic	Amoebiasis	LAMC1/PTK2/PRDX1/COL3A1/COL4A1/FN1/ARG2/COL1A2/PLCB4/LAMB1/COL4A5/HSPB1/PRKCB/PIK3CD/CD1D/ARG1/CTSG/CD1C/ITGAM/ITGB2/CXCL1/C8B/TLR4/PLCB2/TNF/GNA15/IL10/TLR2/NOS2/IL1B/IL1R2/SERPINB10	32	LAMC1/PTK2/PRDX1/COL3A1/COL4A1/FN1/ARG2/COL1A2/PLCB4/LAMB1/COL4A5/HSPB1/PRKCB/PIK3CD/CD1D/ARG1/CTSG/CD1C/ITGAM/ITGB2/CXCL1/C8B/TLR4/PLCB2/TNF/GNA15/IL10/TLR2/NOS2/IL1B/IL1R2/SERPINB10/JUN/MARCKSL1/EEF1A2/NCF1/PTPN6/NCF4/ITGA4/CYBB/FCGR3B/MAPK14/NCF2/FCGR1A/FCGR3A/CYBA/HLA-DOB/HLA-DRB4/IL18/APOA1/HBA1/VCAM1/FASLG/HBB	54
Organismal Systems	Immune system	B cell receptor signaling pathway	PPP3CA/CD81/JUN/HRAS/RAC1/MALT1/AKT1/PRKCB/LILRA3/PTPN6/PIK3CD/LILRB2/LILRB3/LILRA2/LILRA4/LILRB1/RAC2/SYK/BTK/LILRA6/PLCG2/IKBKG/INPP5D/CD79B/DAPP1/VAV1/CD19/VAV2/LILRA5	29	CD9/CSF3R/GYPA/EPOR/CD1D/ITGA4/ITGA2B/TFRC/CD1C/CD2/CD36/ITGAM/CD38/GP1BA/FCGR1A/DNTT/CD3D/CD55/CD8A/ANPEP/FLT3/GP1BB/CD19/TNF/MS4A1/KIT/IL1B/HLA-DOB/IL7R/HLA-DRB4/IL1R2/ITGA5/CLDN4/PTK2/EZR/CLDN3/RAC1/CLDN8/CLDN7/PRKCB/NCF1/PIK3CD/NCF4/ITGAL/CYBB/MAPK14/NCF2/CXCL12/CXCR4/RAC2/PLCG2/ITGB2/PTK2B/VAV1/MYL10/VCAM1/ITK/CYBA/VAV2/RAP1B/CLDN11/RHOH/MSN/MMP9/CLDN15/PRKCZ/PARD3/HRAS/BAD/GNB2/PLCB4/AKT1/C…	196
Human Diseases	Cardiovascular disease	Diabetic cardiomyopathy	NDUFB2/SLC25A6/UQCRQ/COX6C/NDUFB4/COX8A/COX7C/NDUFB5/NDUFA5/UQCR10/COL3A1/NDUFA4/PRKCZ/GFPT1/VDAC2/NDUFS6/NDUFC1/NDUFA13/ATP5F1B/NDUFV2/NDUFA8/SDHA/PPP1CB/UQCRB/CYC1/COX6A1/MPC2/UQCRC2/RAC1/COX7B/PTPA/GAPDH/COL1A2/UQCRC1/ATP5PD/PDHB/PLCB4/AKT1/PRKCB/NCF1/PIK3CD/NCF4/CYBB/MAPK14/CD36/NCF2/SLC2A1/RAC2/PLCB2/CYBA/MMP9	51	PPP3CA/HSPD1/CYCS/JUN/PTK2/HSPA5/HSP90AB1/HSP90B1/HRAS/HSPA8/RAC1/TICAM2/BAD/EIF2AK3/PLCB4/AKT1/NCF1/PIK3CD/NCF4/MAP2K3/CYBB/APAF1/MAPK14/CCL5/CD36/NCF2/BCL2L1/CASP1/PYCARD/IKBKG/SELP/CXCL1/VAV1/IL18/TLR4/TANK/APOA1/RXRG/VCAM1/PLCB2/FASLG/ERN1/ARHGEF1/TNF/OLR1/CYBA/VAV2/LBP/RAP1B/TLR2/IL1B/IRF7/MMP9/ERO1A/HSPA6/NDUFB2/SLC25A6/UQCRQ/COX6C/NDUFB4/COX8A/COX7C/NDUFB5/NDUFA5/UQCR10/COL3A1/NDUFA4/PRKCZ…	118
Human Diseases	Infectious disease: bacterial	Yersinia infection	JUN/PTK2/RAC1/FN1/WASL/AKT1/LCP2/PIK3CD/ITGA4/MAP2K3/WAS/LAT/MAPK14/GIT2/RAC2/WIPF1/PIP5K1B/CASP1/PYCARD/IKBKG/CD8A/PTK2B/ZAP70/RHOG/VAV1/IL18/TLR4/FYB1/LCK/ARHGEF1/TNF/RPS6KA1/VAV2/IL10/IL1B/RPS6KA6/ELMO1/ITGA5	38	JUN/PTK2/RAC1/FN1/WASL/AKT1/LCP2/PIK3CD/ITGA4/MAP2K3/WAS/LAT/MAPK14/GIT2/RAC2/WIPF1/PIP5K1B/CASP1/PYCARD/IKBKG/CD8A/PTK2B/ZAP70/RHOG/VAV1/IL18/TLR4/FYB1/LCK/ARHGEF1/TNF/RPS6KA1/VAV2/IL10/IL1B/RPS6KA6/ELMO1/ITGA5/HSPD1/CYCS/BNIP3/HSPA8/ARF1/SAR1B/EEF1A2/APAF1/ITGAM/CLK4/ITGB2/CXCL1/TLR2/HSPA6/PPP3CA/HSPA9/ATP6V1H/FADD/BAD/SPHK2/MALT1/CAMP/CORO1A/FCGR3B/IL10RA/SYK/FCER1G/TLR1/LSP1/FCGR1A/FCGR3A/CTS…	157
Human Diseases	Neurodegenerative disease	Prion disease	PPP3CA/LAMC1/NDUFB2/KIF5C/CYCS/SLC25A6/HSPA5/UQCRQ/COX6C/NDUFB4/COX8A/COX7C/PSMB4/NDUFB5/NDUFA5/PSMB5/UQCR10/NDUFA4/VDAC2/NDUFS6/PSMC5/NDUFC1/NDUFA13/ATP5F1B/NDUFV2/NDUFA8/SDHA/HSPA8/UQCRB/CYC1/COX6A1/UQCRC2/RAC1/COX7B/BAD/PSMA5/PSMA7/CREB3/EIF2AK3/UQCRC1/ATP5PD/PSMD8/CACNA1D/NCF1/PIK3CD/NCF4/CYBB/APAF1/MAPK14/CCL5/TUBA4A/NCF2/RAC2/C8B/RYR3/CAV3/C5/TNF/CYBA/C6/GRIN2A/IL1B/C7/HSPA6	64	PPP3CA/LAMC1/NDUFB2/KIF5C/CYCS/SLC25A6/HSPA5/UQCRQ/COX6C/NDUFB4/COX8A/COX7C/PSMB4/NDUFB5/NDUFA5/PSMB5/UQCR10/NDUFA4/VDAC2/NDUFS6/PSMC5/NDUFC1/NDUFA13/ATP5F1B/NDUFV2/NDUFA8/SDHA/HSPA8/UQCRB/CYC1/COX6A1/UQCRC2/RAC1/COX7B/BAD/PSMA5/PSMA7/CREB3/EIF2AK3/UQCRC1/ATP5PD/PSMD8/CACNA1D/NCF1/PIK3CD/NCF4/CYBB/APAF1/MAPK14/CCL5/TUBA4A/NCF2/RAC2/C8B/RYR3/CAV3/C5/TNF/CYBA/C6/GRIN2A/IL1B/C7/HSPA6/SLC39A6/SLC39A1…	107
Metabolism	Amino acid metabolism	Arginine and proline metabolism	PYCR1/P4HA1/SMS/AMD1/P4HA2/MAOA/GOT2/ALDH18A1/CNDP2/ARG2/ALDH7A1/ODC1/CKMT1B/CKB/ARG1/OAT/NOS2/SMOX/PRODH	19	PYCR1/P4HA1/SMS/AMD1/P4HA2/MAOA/GOT2/ALDH18A1/CNDP2/ARG2/ALDH7A1/ODC1/CKMT1B/CKB/ARG1/OAT/NOS2/SMOX/PRODH/MDH2/ADI1/AHCY/GSS/CBS/PHGDH/ENOPH1/GCLM/GCLC/LDHAL6B	29
Organismal Systems	Immune system	Natural killer cell mediated cytotoxicity	PPP3CA/HRAS/RAC1/PRKCB/LCP2/PTPN6/PIK3CD/ITGAL/LAT/PRF1/FCGR3B/CD244/LAT2/RAC2/SYK/FCER1G/MICB/KLRC3/PLCG2/FCGR3A/ITGB2/PTK2B/ZAP70/VAV1/CD48/CD247/LCK/GZMB/FASLG/TNF/VAV2/KIR3DL1/KIR2DL5A/HLA-E/ICAM2/HLA-A/TYROBP	37	CD9/CSF3R/GYPA/EPOR/CD1D/ITGA4/ITGA2B/TFRC/CD1C/CD2/CD36/ITGAM/CD38/GP1BA/FCGR1A/DNTT/CD3D/CD55/CD8A/ANPEP/FLT3/GP1BB/CD19/TNF/MS4A1/KIT/IL1B/HLA-DOB/IL7R/HLA-DRB4/IL1R2/ITGA5/CLDN4/PTK2/EZR/CLDN3/RAC1/CLDN8/CLDN7/PRKCB/NCF1/PIK3CD/NCF4/ITGAL/CYBB/MAPK14/NCF2/CXCL12/CXCR4/RAC2/PLCG2/ITGB2/PTK2B/VAV1/MYL10/VCAM1/ITK/CYBA/VAV2/RAP1B/CLDN11/RHOH/MSN/MMP9/CLDN15/PRKCZ/PARD3/HRAS/BAD/GNB2/PLCB4/AKT1/C…	196
Human Diseases	Infectious disease: parasitic	Leishmaniasis	JUN/MARCKSL1/EEF1A2/PRKCB/NCF1/PTPN6/NCF4/ITGA4/CYBB/FCGR3B/MAPK14/ITGAM/NCF2/FCGR1A/FCGR3A/ITGB2/TLR4/TNF/CYBA/IL10/TLR2/NOS2/IL1B/HLA-DOB/HLA-DRB4	25	LAMC1/PTK2/PRDX1/COL3A1/COL4A1/FN1/ARG2/COL1A2/PLCB4/LAMB1/COL4A5/HSPB1/PRKCB/PIK3CD/CD1D/ARG1/CTSG/CD1C/ITGAM/ITGB2/CXCL1/C8B/TLR4/PLCB2/TNF/GNA15/IL10/TLR2/NOS2/IL1B/IL1R2/SERPINB10/JUN/MARCKSL1/EEF1A2/NCF1/PTPN6/NCF4/ITGA4/CYBB/FCGR3B/MAPK14/NCF2/FCGR1A/FCGR3A/CYBA/HLA-DOB/HLA-DRB4/IL18/APOA1/HBA1/VCAM1/FASLG/HBB	54
Human Diseases	Infectious disease: bacterial	Legionellosis	HSPD1/CYCS/BNIP3/HSPA8/ARF1/SAR1B/EEF1A2/APAF1/ITGAM/CLK4/CASP1/PYCARD/ITGB2/CXCL1/IL18/TLR4/TNF/TLR2/IL1B/HSPA6	20	JUN/PTK2/RAC1/FN1/WASL/AKT1/LCP2/PIK3CD/ITGA4/MAP2K3/WAS/LAT/MAPK14/GIT2/RAC2/WIPF1/PIP5K1B/CASP1/PYCARD/IKBKG/CD8A/PTK2B/ZAP70/RHOG/VAV1/IL18/TLR4/FYB1/LCK/ARHGEF1/TNF/RPS6KA1/VAV2/IL10/IL1B/RPS6KA6/ELMO1/ITGA5/HSPD1/CYCS/BNIP3/HSPA8/ARF1/SAR1B/EEF1A2/APAF1/ITGAM/CLK4/ITGB2/CXCL1/TLR2/HSPA6/PPP3CA/HSPA9/ATP6V1H/FADD/BAD/SPHK2/MALT1/CAMP/CORO1A/FCGR3B/IL10RA/SYK/FCER1G/TLR1/LSP1/FCGR1A/FCGR3A/CTS…	157
Environmental Information Processing	Signaling molecules and interaction	Viral protein interaction with cytokine and cytokine receptor	LTBR/IL20RA/CXCR2/PF4/IL18RAP/PF4V1/CCR2/CCL5/PPBP/IL10RA/CCL22/CXCL12/CXCR4/CX3CR1/CCR10/CXCR3/CXCR1/CCR3/TNFRSF1B/CXCL1/CCR5/IL18/IL2RB/TNF/IL10/CCL8/CCL4/CCL19/CCL18	29	LTBR/IL20RA/CXCR2/PF4/IL18RAP/PF4V1/CCR2/CCL5/PPBP/IL10RA/CCL22/CXCL12/CXCR4/CX3CR1/CCR10/CXCR3/CXCR1/CCR3/TNFRSF1B/CXCL1/CCR5/IL18/IL2RB/TNF/IL10/CCL8/CCL4/CCL19/CCL18/LAMC1/ITGB5/ITGAV/SDC4/THBS2/COL4A1/FN1/COL6A3/COL1A2/SPP1/LAMB1/COL4A5/ITGA4/ITGA2B/CD36/THBS4/GP1BA/GP6/ITGB7/TNXB/TNR/GP1BB/HMMR/ITGA5/CDH1/ALCAM/PTPRF/CLDN4/SDC2/CLDN3/CLDN8/CLDN7/PTPRM/ITGAL/SELL/CD2/ITGAM/SELPLG/SELP/CD8A/IT…	108
Human Diseases	Infectious disease: bacterial	Tuberculosis	PPP3CA/HSPD1/HSPA9/CYCS/ATP6V1H/FADD/BAD/SPHK2/MALT1/AKT1/CAMP/CORO1A/APAF1/FCGR3B/MAPK14/ITGAM/IL10RA/SYK/FCER1G/TLR1/LSP1/FCGR1A/FCGR3A/ITGB2/CTSS/IL18/TLR4/SPHK1/CLEC4M/ATP6V0A4/TNF/CLEC7A/MRC2/LBP/IL10/TLR2/NOS2/IL1B/HLA-DOB/HLA-DRB4/CLEC4E/TCIRG1/CEBPB	43	JUN/PTK2/RAC1/FN1/WASL/AKT1/LCP2/PIK3CD/ITGA4/MAP2K3/WAS/LAT/MAPK14/GIT2/RAC2/WIPF1/PIP5K1B/CASP1/PYCARD/IKBKG/CD8A/PTK2B/ZAP70/RHOG/VAV1/IL18/TLR4/FYB1/LCK/ARHGEF1/TNF/RPS6KA1/VAV2/IL10/IL1B/RPS6KA6/ELMO1/ITGA5/HSPD1/CYCS/BNIP3/HSPA8/ARF1/SAR1B/EEF1A2/APAF1/ITGAM/CLK4/ITGB2/CXCL1/TLR2/HSPA6/PPP3CA/HSPA9/ATP6V1H/FADD/BAD/SPHK2/MALT1/CAMP/CORO1A/FCGR3B/IL10RA/SYK/FCER1G/TLR1/LSP1/FCGR1A/FCGR3A/CTS…	157
Organismal Systems	Immune system	Fc gamma R-mediated phagocytosis	PLPP1/MARCKSL1/RAC1/SPHK2/PLPP2/AKT1/PRKCB/NCF1/PIK3CD/WAS/LAT/FCGR3B/HCK/RAC2/SYK/PIP5K1B/PLCG2/FCGR1A/FCGR3A/ASAP1/INPP5D/PTPRC/VAV1/SPHK1/PLA2G4A/VAV2/GAB2	27	CD9/CSF3R/GYPA/EPOR/CD1D/ITGA4/ITGA2B/TFRC/CD1C/CD2/CD36/ITGAM/CD38/GP1BA/FCGR1A/DNTT/CD3D/CD55/CD8A/ANPEP/FLT3/GP1BB/CD19/TNF/MS4A1/KIT/IL1B/HLA-DOB/IL7R/HLA-DRB4/IL1R2/ITGA5/CLDN4/PTK2/EZR/CLDN3/RAC1/CLDN8/CLDN7/PRKCB/NCF1/PIK3CD/NCF4/ITGAL/CYBB/MAPK14/NCF2/CXCL12/CXCR4/RAC2/PLCG2/ITGB2/PTK2B/VAV1/MYL10/VCAM1/ITK/CYBA/VAV2/RAP1B/CLDN11/RHOH/MSN/MMP9/CLDN15/PRKCZ/PARD3/HRAS/BAD/GNB2/PLCB4/AKT1/C…	196
Organismal Systems	Immune system	Fc epsilon RI signaling pathway	HRAS/RAC1/AKT1/LCP2/PIK3CD/ALOX5/ALOX5AP/MAP2K3/LAT/MAPK14/RAC2/SYK/BTK/FCER1G/PLCG2/INPP5D/VAV1/PLA2G4A/TNF/VAV2/GAB2	21	CD9/CSF3R/GYPA/EPOR/CD1D/ITGA4/ITGA2B/TFRC/CD1C/CD2/CD36/ITGAM/CD38/GP1BA/FCGR1A/DNTT/CD3D/CD55/CD8A/ANPEP/FLT3/GP1BB/CD19/TNF/MS4A1/KIT/IL1B/HLA-DOB/IL7R/HLA-DRB4/IL1R2/ITGA5/CLDN4/PTK2/EZR/CLDN3/RAC1/CLDN8/CLDN7/PRKCB/NCF1/PIK3CD/NCF4/ITGAL/CYBB/MAPK14/NCF2/CXCL12/CXCR4/RAC2/PLCG2/ITGB2/PTK2B/VAV1/MYL10/VCAM1/ITK/CYBA/VAV2/RAP1B/CLDN11/RHOH/MSN/MMP9/CLDN15/PRKCZ/PARD3/HRAS/BAD/GNB2/PLCB4/AKT1/C…	196
Environmental Information Processing	Signal transduction	NF-kappa B signaling pathway	LTBR/TICAM2/MALT1/PRKCB/LTB/LAT/BCL2A1/CXCL12/SYK/BTK/BCL2L1/PLCG2/IKBKG/GADD45A/ZAP70/CXCL1/TLR4/PRKCQ/LCK/VCAM1/TNF/LBP/IL1B/PIDD1/TRIM25/TNFAIP3/CCL4/CCL19	28	LTBR/TICAM2/MALT1/PRKCB/LTB/LAT/BCL2A1/CXCL12/SYK/BTK/BCL2L1/PLCG2/IKBKG/GADD45A/ZAP70/CXCL1/TLR4/PRKCQ/LCK/VCAM1/TNF/LBP/IL1B/PIDD1/TRIM25/TNFAIP3/CCL4/CCL19/PPP3CA/PTK2/HRAS/RAC1/BAD/SPHK2/HSPB1/AKT1/PIK3CD/MAPK14/RAC2/SPHK1/PLA2G4A/EFNA1/ENAH/CDH1/DOCK4/PFN2/PRKCZ/PARD3/EFNA4/RALA/PLCB4/LCP2/ITGAL/ITGA2B/ADCY7/MAP2K3/RASGRP2/ITGAM/ADORA2A/ITGB2/RAPGEF2/VAV1/FPR1/FYB1/PLCB2/SKAP1/ARAP3/VAV2/ADO…	88
Metabolism	Global and overview maps	Nucleotide metabolism	NME3/NME1/DCTPP1/AK4/ENTPD6/CANT1/APRT/NT5C1B/ITPA/IMPDH2/ENPP1/UCK2/NT5E/CDA/AMPD1/AMPD3/TYMP/PNP/DCK/ADA2/TYMS/RRM2/TK1/GMPR	24	NME3/NME1/DCTPP1/AK4/ENTPD6/CANT1/APRT/NT5C1B/ITPA/IMPDH2/ENPP1/UCK2/NT5E/CDA/AMPD1/AMPD3/TYMP/PNP/DCK/ADA2/TYMS/RRM2/TK1/GMPR/MDH2/IDH1/GLUD1/ECHS1/SUCLG2/TPI1/PHGDH/HIBCH/GCSH/SDHA/SUCLG1/GOT2/PCCA/PCCB/GAPDH/ALDOA/PDHB/PKLR/HK3/CAT/RPIA/PGK2/ACADS/TALDO1/TKTL1/HAO1/ENO2/PYCR1/CBS/ALDH18A1/ARG2/ARG1/ACSL3/ACACA/MCAT/HACD2/HSD17B4/HACD3/SCP2/ACADSB/ACSL6/ACSBG1/HACD1	67
Metabolism	Energy metabolism	Oxidative phosphorylation	ATP6V0E2/ATP6V1G1/NDUFB2/PPA1/CYCS/UQCRQ/COX6C/NDUFB4/COX8A/ATP6V1H/ATP5MF/COX7C/NDUFB5/NDUFA5/UQCR10/NDUFA4/ATP6V1F/NDUFS6/NDUFC1/NDUFA13/ATP5F1B/NDUFV2/NDUFA8/SDHA/UQCRB/CYC1/PPA2/COX6A1/UQCRC2/COX7B/UQCRC1/ATP5PD/ATP6V0A4/TCIRG1	34	ATP6V0E2/ATP6V1G1/NDUFB2/PPA1/CYCS/UQCRQ/COX6C/NDUFB4/COX8A/ATP6V1H/ATP5MF/COX7C/NDUFB5/NDUFA5/UQCR10/NDUFA4/ATP6V1F/NDUFS6/NDUFC1/NDUFA13/ATP5F1B/NDUFV2/NDUFA8/SDHA/UQCRB/CYC1/PPA2/COX6A1/UQCRC2/COX7B/UQCRC1/ATP5PD/ATP6V0A4/TCIRG1	34
Human Diseases	Endocrine and metabolic disease	Non-alcoholic fatty liver disease	NDUFB2/CYCS/JUN/UQCRQ/COX6C/NDUFB4/COX8A/COX7C/NDUFB5/NDUFA5/UQCR10/NDUFA4/NDUFS6/NDUFC1/NDUFA13/NDUFV2/NDUFA8/SDHA/UQCRB/CYC1/COX6A1/UQCRC2/RAC1/COX7B/EIF2AK3/UQCRC1/AKT1/PIK3CD/MAPK14/PKLR/LEPR/GSK3A/FASLG/ERN1/TNF/ADIPOQ/IL1B	37	NDUFB2/CYCS/JUN/UQCRQ/COX6C/NDUFB4/COX8A/COX7C/NDUFB5/NDUFA5/UQCR10/NDUFA4/NDUFS6/NDUFC1/NDUFA13/NDUFV2/NDUFA8/SDHA/UQCRB/CYC1/COX6A1/UQCRC2/RAC1/COX7B/EIF2AK3/UQCRC1/AKT1/PIK3CD/MAPK14/PKLR/LEPR/GSK3A/FASLG/ERN1/TNF/ADIPOQ/IL1B/COL3A1/PRKCZ/HRAS/COL4A1/FN1/CCND1/COL1A2/PLCB4/COL4A5/PRKCB/CYBB/PIM1/PLCG2/STAT5A/VCAM1/PLCB2/HSPD1/CPE/PRF1/GAD1/GZMB/HLA-DOB/HLA-E/HLA-DRB4/HLA-A	62
Human Diseases	Cancer: specific types	Acute myeloid leukemia	HRAS/JUP/BAD/CCND1/MYC/AKT1/PIK3CD/MPO/PIM1/BCL2A1/ITGAM/CCNA1/CCNA2/FCGR1A/IKBKG/STAT5A/FLT3/PIM2/CEBPE/KIT	20	HRAS/JUP/BAD/CCND1/MYC/AKT1/PIK3CD/MPO/PIM1/BCL2A1/ITGAM/CCNA1/CCNA2/FCGR1A/IKBKG/STAT5A/FLT3/PIM2/CEBPE/KIT/LAMC1/CYCS/PTK2/ITGAV/COL4A1/FN1/CDKN1A/LAMB1/COL4A5/ITGA2B/CCNE1/APAF1/BCL2L1/GADD45A/RXRG/NOS2	36
Environmental Information Processing	Signaling molecules and interaction	ECM-receptor interaction	LAMC1/ITGB5/ITGAV/SDC4/THBS2/COL4A1/FN1/COL6A3/COL1A2/SPP1/LAMB1/COL4A5/ITGA4/ITGA2B/CD36/THBS4/GP1BA/GP6/ITGB7/TNXB/TNR/GP1BB/HMMR/ITGA5	24	LTBR/IL20RA/CXCR2/PF4/IL18RAP/PF4V1/CCR2/CCL5/PPBP/IL10RA/CCL22/CXCL12/CXCR4/CX3CR1/CCR10/CXCR3/CXCR1/CCR3/TNFRSF1B/CXCL1/CCR5/IL18/IL2RB/TNF/IL10/CCL8/CCL4/CCL19/CCL18/LAMC1/ITGB5/ITGAV/SDC4/THBS2/COL4A1/FN1/COL6A3/COL1A2/SPP1/LAMB1/COL4A5/ITGA4/ITGA2B/CD36/THBS4/GP1BA/GP6/ITGB7/TNXB/TNR/GP1BB/HMMR/ITGA5/CDH1/ALCAM/PTPRF/CLDN4/SDC2/CLDN3/CLDN8/CLDN7/PTPRM/ITGAL/SELL/CD2/ITGAM/SELPLG/SELP/CD8A/IT…	108
Human Diseases	Infectious disease: bacterial	Staphylococcus aureus infection	KRT18/KRT19/CAMP/ITGAL/DEFA4/FCAR/FCGR3B/ITGAM/DEFA1/SELPLG/FCGR1A/FCGR3A/SELP/ITGB2/KRT13/C5AR1/FPR1/C5/C2/KRT9/MASP2/C3AR1/IL10/HLA-DOB/HLA-DRB4/KRT38	26	JUN/PTK2/RAC1/FN1/WASL/AKT1/LCP2/PIK3CD/ITGA4/MAP2K3/WAS/LAT/MAPK14/GIT2/RAC2/WIPF1/PIP5K1B/CASP1/PYCARD/IKBKG/CD8A/PTK2B/ZAP70/RHOG/VAV1/IL18/TLR4/FYB1/LCK/ARHGEF1/TNF/RPS6KA1/VAV2/IL10/IL1B/RPS6KA6/ELMO1/ITGA5/HSPD1/CYCS/BNIP3/HSPA8/ARF1/SAR1B/EEF1A2/APAF1/ITGAM/CLK4/ITGB2/CXCL1/TLR2/HSPA6/PPP3CA/HSPA9/ATP6V1H/FADD/BAD/SPHK2/MALT1/CAMP/CORO1A/FCGR3B/IL10RA/SYK/FCER1G/TLR1/LSP1/FCGR1A/FCGR3A/CTS…	157
Environmental Information Processing	Signaling molecules and interaction	Cell adhesion molecules	CDH1/ALCAM/PTPRF/CLDN4/ITGAV/SDC4/SDC2/CLDN3/CLDN8/CLDN7/PTPRM/ITGA4/ITGAL/SELL/CD2/ITGAM/SELPLG/SELP/CD8A/ITGB2/PTPRC/CD58/ITGB7/ICAM3/VCAM1/CLDN11/CNTN1/HLA-DOB/MPZ/HLA-E/NFASC/HLA-DRB4/ICAM2/HLA-A/CLDN15/CDH15	36	LTBR/IL20RA/CXCR2/PF4/IL18RAP/PF4V1/CCR2/CCL5/PPBP/IL10RA/CCL22/CXCL12/CXCR4/CX3CR1/CCR10/CXCR3/CXCR1/CCR3/TNFRSF1B/CXCL1/CCR5/IL18/IL2RB/TNF/IL10/CCL8/CCL4/CCL19/CCL18/LAMC1/ITGB5/ITGAV/SDC4/THBS2/COL4A1/FN1/COL6A3/COL1A2/SPP1/LAMB1/COL4A5/ITGA4/ITGA2B/CD36/THBS4/GP1BA/GP6/ITGB7/TNXB/TNR/GP1BB/HMMR/ITGA5/CDH1/ALCAM/PTPRF/CLDN4/SDC2/CLDN3/CLDN8/CLDN7/PTPRM/ITGAL/SELL/CD2/ITGAM/SELPLG/SELP/CD8A/IT…	108
Organismal Systems	Circulatory system	Cardiac muscle contraction	UQCRQ/COX6C/COX8A/COX7C/ATP1A1/UQCR10/UQCRB/CYC1/COX6A1/CACNB3/UQCRC2/COX7B/UQCRC1/CACNA2D2/ATP1B1/CACNA1D/MYL4/CASQ2/TNNT2/ATP1B2/CACNB1/CACNG2/TPM3	23	UQCRQ/COX6C/COX8A/COX7C/ATP1A1/UQCR10/UQCRB/CYC1/COX6A1/CACNB3/UQCRC2/COX7B/UQCRC1/CACNA2D2/ATP1B1/CACNA1D/MYL4/CASQ2/TNNT2/ATP1B2/CACNB1/CACNG2/TPM3	23
Human Diseases	Cancer: overview	Transcriptional misregulation in cancer	PTK2/NUPR1/MLF1/TMPRSS2/JUP/CDKN1A/HOXA10/ARNT2/MYC/BMP2K/LYL1/ELANE/MPO/DEFA4/HHEX/BCL11B/BCL2A1/ITGAM/CCNA1/DEFA1/LMO2/CCNA2/FLI1/BCL2L1/TCF3/FCGR1A/GADD45A/PROM1/FLT3/ITGB7/MEIS1/CEBPE/RXRG/GZMB/PTCRA/IL2RB/TSPAN7/NSD2/IL1R2/BCL6/MMP9/CEBPB	42	PTK2/NUPR1/MLF1/TMPRSS2/JUP/CDKN1A/HOXA10/ARNT2/MYC/BMP2K/LYL1/ELANE/MPO/DEFA4/HHEX/BCL11B/BCL2A1/ITGAM/CCNA1/DEFA1/LMO2/CCNA2/FLI1/BCL2L1/TCF3/FCGR1A/GADD45A/PROM1/FLT3/ITGB7/MEIS1/CEBPE/RXRG/GZMB/PTCRA/IL2RB/TSPAN7/NSD2/IL1R2/BCL6/MMP9/CEBPB/NDUFB2/JUN/MGST2/SLC25A6/UQCRQ/COX6C/NDUFB4/COX8A/COX7C/NDUFB5/NDUFA5/AKR1A1/UQCR10/NDUFA4/HRAS/VDAC2/NDUFS6/NDUFC1/NDUFA13/ATP5F1B/NDUFV2/NDUFA8/SDHA/UQCR…	130
Organismal Systems	Development and regeneration	Osteoclast differentiation	PPP3CA/JUN/RAC1/AKT1/NCF1/LILRA3/LCP2/PIK3CD/NCF4/LILRB2/LILRB3/LILRA2/FCGR3B/MAPK14/SIRPA/NCF2/LILRA4/LILRB1/SYK/BTK/LILRA6/PLCG2/FCGR1A/FCGR3A/IKBKG/SIRPG/LCK/TNF/CYBA/IL1B/GAB2/LILRA5/TYROBP	33	PPP3CA/JUN/RAC1/AKT1/NCF1/LILRA3/LCP2/PIK3CD/NCF4/LILRB2/LILRB3/LILRA2/FCGR3B/MAPK14/SIRPA/NCF2/LILRA4/LILRB1/SYK/BTK/LILRA6/PLCG2/FCGR1A/FCGR3A/IKBKG/SIRPG/LCK/TNF/CYBA/IL1B/GAB2/LILRA5/TYROBP	33
Human Diseases	Infectious disease: viral	Human T-cell leukemia virus 1 infection	PPP3CA/JUN/SLC25A6/CALR/LTBR/HRAS/VDAC2/CDKN1A/CCND1/CREB3/POLB/MYC/NRP1/MSX2/AKT1/KAT2B/PIK3CD/ESPL1/ITGAL/CCND3/ADCY7/CCNE1/CCNA1/SLC2A1/PTTG1/CCNA2/BCL2L1/CDC27/TCF3/IKBKG/CD3D/STAT5A/ITGB2/IL15RA/BUB1B/LCK/CHEK2/IL2RB/CCNB2/TNF/CDC20/HLA-DOB/HLA-E/HLA-DRB4/IL1R2/HLA-A/ANAPC15	47	PPP3CA/JUN/SLC25A6/CALR/LTBR/HRAS/VDAC2/CDKN1A/CCND1/CREB3/POLB/MYC/NRP1/MSX2/AKT1/KAT2B/PIK3CD/ESPL1/ITGAL/CCND3/ADCY7/CCNE1/CCNA1/SLC2A1/PTTG1/CCNA2/BCL2L1/CDC27/TCF3/IKBKG/CD3D/STAT5A/ITGB2/IL15RA/BUB1B/LCK/CHEK2/IL2RB/CCNB2/TNF/CDC20/HLA-DOB/HLA-E/HLA-DRB4/IL1R2/HLA-A/ANAPC15/PDIA3/CYCS/HES1/PSMC5/RAC1/FADD/ISG15/PSMD8/SAP30L/RUNX3/MAP2K3/APAF1/MAPK14/SYK/BTK/PLCG2/GADD45A/CD58/CD247/CD19/TLR…	104
Metabolism	Nucleotide metabolism	Pyrimidine metabolism	NME3/NME1/DCTPP1/ENTPD6/CANT1/NT5C1B/CAD/ENPP1/UCK2/NT5E/CDA/TYMP/DCK/TYMS/RRM2/TK1/DPYD	17	NME3/NME1/DCTPP1/ENTPD6/CANT1/NT5C1B/CAD/ENPP1/UCK2/NT5E/CDA/TYMP/DCK/TYMS/RRM2/TK1/DPYD/NUDT9/PDE9A/AK4/GUCY1A1/APRT/PAPSS1/ITPA/IMPDH2/ADCY7/AMPD1/AMPD3/PDE6G/PNP/ADA2/PDE6A/GMPR	33
Human Diseases	Cancer: overview	Chemical carcinogenesis - reactive oxygen species	NDUFB2/JUN/MGST2/PTK2/SLC25A6/UQCRQ/COX6C/NDUFB4/COX8A/COX7C/NDUFB5/NDUFA5/AKR1A1/UQCR10/NDUFA4/HRAS/VDAC2/NDUFS6/NDUFC1/NDUFA13/ATP5F1B/NDUFV2/NDUFA8/SDHA/UQCRB/CYC1/COX6A1/UQCRC2/RAC1/COX7B/GSTA4/KEAP1/BAD/GSTM3/EPHX1/UQCRC1/ATP5PD/EPHX2/AKT1/NCF1/PIK3CD/MAPK14/NCF2/CAT/IKBKG/LPO/CYBA	47	PTK2/NUPR1/MLF1/TMPRSS2/JUP/CDKN1A/HOXA10/ARNT2/MYC/BMP2K/LYL1/ELANE/MPO/DEFA4/HHEX/BCL11B/BCL2A1/ITGAM/CCNA1/DEFA1/LMO2/CCNA2/FLI1/BCL2L1/TCF3/FCGR1A/GADD45A/PROM1/FLT3/ITGB7/MEIS1/CEBPE/RXRG/GZMB/PTCRA/IL2RB/TSPAN7/NSD2/IL1R2/BCL6/MMP9/CEBPB/NDUFB2/JUN/MGST2/SLC25A6/UQCRQ/COX6C/NDUFB4/COX8A/COX7C/NDUFB5/NDUFA5/AKR1A1/UQCR10/NDUFA4/HRAS/VDAC2/NDUFS6/NDUFC1/NDUFA13/ATP5F1B/NDUFV2/NDUFA8/SDHA/UQCR…	130
Cellular Processes	Cell growth and death	p53 signaling pathway	CYCS/CCNG1/PERP/CDKN1A/CCND1/CCNG2/SFN/CCND3/CCNE1/APAF1/GTSE1/BCL2L1/GADD45A/STEAP3/CHEK2/CCNB2/BBC3/PIDD1/RRM2/RPRM	20	CYCS/CCNG1/PERP/CDKN1A/CCND1/CCNG2/SFN/CCND3/CCNE1/APAF1/GTSE1/BCL2L1/GADD45A/STEAP3/CHEK2/CCNB2/BBC3/PIDD1/RRM2/RPRM/ACSL3/GSS/SLC39A14/VDAC2/GPX4/SLC3A2/TF/CYBB/TFRC/ACSL6/GCLM/GCLC/JUN/HRAS/FADD/BAD/CTSV/PTPN13/EIF2AK3/CTSF/AKT1/ENDOG/PIK3CD/CSF2RB/BCL2A1/PRF1/TUBA4A/IKBKG/BIRC5/CTSS/GZMB/FASLG/ERN1/TNF/HTRA2/CTSC/YWHAQ/CDK7/MYC/ESPL1/CDC7/TFDP1/CCNA1/E2F4/PTTG1/CCNA2/CDC27/TTK/AURKB/ORC6/CDC2…	78
Organismal Systems	Immune system	Neutrophil extracellular trap formation	SLC25A6/VDAC2/RAC1/PLCB4/AKT1/PRKCB/NCF1/PIK3CD/CAMP/PADI4/NCF4/ITGAL/ITGA2B/ELANE/CYBB/MPO/CTSG/FCGR3B/MAPK14/ITGAM/AZU1/NCF2/RAC2/SELPLG/SYK/GP1BA/PLCG2/FCGR1A/CASP1/FCGR3A/SELP/ITGB2/C5AR1/TLR4/FPR1/PLCB2/C5/CLEC7A/CYBA/AQP9/TLR2	41	CD9/CSF3R/GYPA/EPOR/CD1D/ITGA4/ITGA2B/TFRC/CD1C/CD2/CD36/ITGAM/CD38/GP1BA/FCGR1A/DNTT/CD3D/CD55/CD8A/ANPEP/FLT3/GP1BB/CD19/TNF/MS4A1/KIT/IL1B/HLA-DOB/IL7R/HLA-DRB4/IL1R2/ITGA5/CLDN4/PTK2/EZR/CLDN3/RAC1/CLDN8/CLDN7/PRKCB/NCF1/PIK3CD/NCF4/ITGAL/CYBB/MAPK14/NCF2/CXCL12/CXCR4/RAC2/PLCG2/ITGB2/PTK2B/VAV1/MYL10/VCAM1/ITK/CYBA/VAV2/RAP1B/CLDN11/RHOH/MSN/MMP9/CLDN15/PRKCZ/PARD3/HRAS/BAD/GNB2/PLCB4/AKT1/C…	196
Human Diseases	Cardiovascular disease	Fluid shear stress and atherosclerosis	BMPR1A/JUN/MGST2/PTK2/HSP90AB1/ITGAV/PRKCZ/HSP90B1/GPC1/SUMO1/SDC4/SDC2/RAC1/GSTA4/KEAP1/GSTM3/AKT1/NCF1/PIK3CD/ITGA2B/MAPK14/NCF2/RAC2/ARHGEF2/IKBKG/VCAM1/CAV3/TNF/CYBA/IL1B/IL1R2/MMP9	32	PPP3CA/HSPD1/CYCS/JUN/PTK2/HSPA5/HSP90AB1/HSP90B1/HRAS/HSPA8/RAC1/TICAM2/BAD/EIF2AK3/PLCB4/AKT1/NCF1/PIK3CD/NCF4/MAP2K3/CYBB/APAF1/MAPK14/CCL5/CD36/NCF2/BCL2L1/CASP1/PYCARD/IKBKG/SELP/CXCL1/VAV1/IL18/TLR4/TANK/APOA1/RXRG/VCAM1/PLCB2/FASLG/ERN1/ARHGEF1/TNF/OLR1/CYBA/VAV2/LBP/RAP1B/TLR2/IL1B/IRF7/MMP9/ERO1A/HSPA6/NDUFB2/SLC25A6/UQCRQ/COX6C/NDUFB4/COX8A/COX7C/NDUFB5/NDUFA5/UQCR10/COL3A1/NDUFA4/PRKCZ…	118
Human Diseases	Neurodegenerative disease	Parkinson disease	SLC39A6/NDUFB2/KIF5C/CYCS/SLC25A6/HSPA5/UQCRQ/COX6C/NDUFB4/COX8A/COX7C/PSMB4/NDUFB5/SLC39A14/NDUFA5/PSMB5/UQCR10/NDUFA4/PARK7/VDAC2/NDUFS6/PSMC5/NDUFC1/NDUFA13/ATP5F1B/TRAP1/NDUFV2/NDUFA8/SDHA/UBC/UQCRB/CYC1/MAOA/COX6A1/UQCRC2/COX7B/KEAP1/PSMA5/PSMA7/EIF2AK3/UQCRC1/ATP5PD/PSMD8/SNCA/APAF1/TUBA4A/BCL2L1/ADORA2A/RYR3/ERN1/HTRA2/UBA7/PRKN/SLC39A2	54	PPP3CA/LAMC1/NDUFB2/KIF5C/CYCS/SLC25A6/HSPA5/UQCRQ/COX6C/NDUFB4/COX8A/COX7C/PSMB4/NDUFB5/NDUFA5/PSMB5/UQCR10/NDUFA4/VDAC2/NDUFS6/PSMC5/NDUFC1/NDUFA13/ATP5F1B/NDUFV2/NDUFA8/SDHA/HSPA8/UQCRB/CYC1/COX6A1/UQCRC2/RAC1/COX7B/BAD/PSMA5/PSMA7/CREB3/EIF2AK3/UQCRC1/ATP5PD/PSMD8/CACNA1D/NCF1/PIK3CD/NCF4/CYBB/APAF1/MAPK14/CCL5/TUBA4A/NCF2/RAC2/C8B/RYR3/CAV3/C5/TNF/CYBA/C6/GRIN2A/IL1B/C7/HSPA6/SLC39A6/SLC39A1…	107
Human Diseases	Infectious disease: parasitic	African trypanosomiasis	PLCB4/PRKCB/IL18/APOA1/HBA1/VCAM1/PLCB2/FASLG/TNF/HBB/IL10/IL1B	12	LAMC1/PTK2/PRDX1/COL3A1/COL4A1/FN1/ARG2/COL1A2/PLCB4/LAMB1/COL4A5/HSPB1/PRKCB/PIK3CD/CD1D/ARG1/CTSG/CD1C/ITGAM/ITGB2/CXCL1/C8B/TLR4/PLCB2/TNF/GNA15/IL10/TLR2/NOS2/IL1B/IL1R2/SERPINB10/JUN/MARCKSL1/EEF1A2/NCF1/PTPN6/NCF4/ITGA4/CYBB/FCGR3B/MAPK14/NCF2/FCGR1A/FCGR3A/CYBA/HLA-DOB/HLA-DRB4/IL18/APOA1/HBA1/VCAM1/FASLG/HBB	54
Cellular Processes	Cell growth and death	Ferroptosis	ACSL3/GSS/SLC39A14/VDAC2/GPX4/SLC3A2/TF/CYBB/TFRC/ACSL6/GCLM/GCLC/STEAP3	13	CYCS/CCNG1/PERP/CDKN1A/CCND1/CCNG2/SFN/CCND3/CCNE1/APAF1/GTSE1/BCL2L1/GADD45A/STEAP3/CHEK2/CCNB2/BBC3/PIDD1/RRM2/RPRM/ACSL3/GSS/SLC39A14/VDAC2/GPX4/SLC3A2/TF/CYBB/TFRC/ACSL6/GCLM/GCLC/JUN/HRAS/FADD/BAD/CTSV/PTPN13/EIF2AK3/CTSF/AKT1/ENDOG/PIK3CD/CSF2RB/BCL2A1/PRF1/TUBA4A/IKBKG/BIRC5/CTSS/GZMB/FASLG/ERN1/TNF/HTRA2/CTSC/YWHAQ/CDK7/MYC/ESPL1/CDC7/TFDP1/CCNA1/E2F4/PTTG1/CCNA2/CDC27/TTK/AURKB/ORC6/CDC2…	78
Cellular Processes	Transport and catabolism	Peroxisome	PEX11A/IDH1/ACSL3/PRDX1/PHYH/PEX10/AMACR/ECI2/HSD17B4/CROT/SCP2/PEX13/EPHX2/FAR2/CAT/ACSL6/AGPS/PEX16/NOS2/NUDT7/HAO1	21	ATP6V0E2/ATP6V1G1/DYNC1H1/ITGB5/ITGAV/ATP6V1H/CALR/ATP6V1F/SEC61B/COLEC12/RAC1/THBS2/SEC61A1/DYNC1LI1/NCF1/NCF4/CYBB/MPO/CORO1A/TFRC/FCAR/FCGR3B/CD36/TUBA4A/ITGAM/NCF2/THBS4/FCGR1A/FCGR3A/ITGB2/CTSS/TLR4/CLEC4M/ATP6V0A4/CLEC7A/MRC2/OLR1/CYBA/TLR2/HLA-DOB/HLA-E/HLA-DRB4/HLA-A/TCIRG1/ITGA5/PEX11A/IDH1/ACSL3/PRDX1/PHYH/PEX10/AMACR/ECI2/HSD17B4/CROT/SCP2/PEX13/EPHX2/FAR2/CAT/ACSL6/AGPS/PEX16/NOS2/NUD…	137
Metabolism	Global and overview maps	Carbon metabolism	MDH2/IDH1/GLUD1/ECHS1/SUCLG2/TPI1/PHGDH/HIBCH/GCSH/SDHA/SUCLG1/GOT2/PCCA/PCCB/GAPDH/ALDOA/PDHB/PKLR/HK3/CAT/RPIA/PGK2/ACADS/TALDO1/TKTL1/HAO1/ENO2	27	NME3/NME1/DCTPP1/AK4/ENTPD6/CANT1/APRT/NT5C1B/ITPA/IMPDH2/ENPP1/UCK2/NT5E/CDA/AMPD1/AMPD3/TYMP/PNP/DCK/ADA2/TYMS/RRM2/TK1/GMPR/MDH2/IDH1/GLUD1/ECHS1/SUCLG2/TPI1/PHGDH/HIBCH/GCSH/SDHA/SUCLG1/GOT2/PCCA/PCCB/GAPDH/ALDOA/PDHB/PKLR/HK3/CAT/RPIA/PGK2/ACADS/TALDO1/TKTL1/HAO1/ENO2/PYCR1/CBS/ALDH18A1/ARG2/ARG1/ACSL3/ACACA/MCAT/HACD2/HSD17B4/HACD3/SCP2/ACADSB/ACSL6/ACSBG1/HACD1	67
Human Diseases	Infectious disease: viral	Epstein-Barr virus infection	PDIA3/CYCS/JUN/HES1/CALR/PSMC5/RAC1/FADD/CDKN1A/CCND1/MYC/ISG15/PSMD8/SAP30L/AKT1/PIK3CD/RUNX3/ITGAL/CCND3/CCNE1/MAP2K3/APAF1/MAPK14/CCNA1/SYK/BTK/CCNA2/PLCG2/IKBKG/GADD45A/CD3D/CD58/CD247/CD19/TNF/TLR2/HLA-DOB/HLA-E/TNFAIP3/HLA-DRB4/IRF7/HLA-A	42	PPP3CA/JUN/SLC25A6/CALR/LTBR/HRAS/VDAC2/CDKN1A/CCND1/CREB3/POLB/MYC/NRP1/MSX2/AKT1/KAT2B/PIK3CD/ESPL1/ITGAL/CCND3/ADCY7/CCNE1/CCNA1/SLC2A1/PTTG1/CCNA2/BCL2L1/CDC27/TCF3/IKBKG/CD3D/STAT5A/ITGB2/IL15RA/BUB1B/LCK/CHEK2/IL2RB/CCNB2/TNF/CDC20/HLA-DOB/HLA-E/HLA-DRB4/IL1R2/HLA-A/ANAPC15/PDIA3/CYCS/HES1/PSMC5/RAC1/FADD/ISG15/PSMD8/SAP30L/RUNX3/MAP2K3/APAF1/MAPK14/SYK/BTK/PLCG2/GADD45A/CD58/CD247/CD19/TLR…	104
Cellular Processes	Cell growth and death	Apoptosis	CYCS/JUN/HRAS/FADD/BAD/CTSV/PTPN13/EIF2AK3/CTSF/AKT1/ENDOG/PIK3CD/CSF2RB/APAF1/BCL2A1/PRF1/TUBA4A/BCL2L1/IKBKG/GADD45A/BIRC5/CTSS/GZMB/FASLG/ERN1/TNF/HTRA2/BBC3/PIDD1/CTSC	30	CYCS/CCNG1/PERP/CDKN1A/CCND1/CCNG2/SFN/CCND3/CCNE1/APAF1/GTSE1/BCL2L1/GADD45A/STEAP3/CHEK2/CCNB2/BBC3/PIDD1/RRM2/RPRM/ACSL3/GSS/SLC39A14/VDAC2/GPX4/SLC3A2/TF/CYBB/TFRC/ACSL6/GCLM/GCLC/JUN/HRAS/FADD/BAD/CTSV/PTPN13/EIF2AK3/CTSF/AKT1/ENDOG/PIK3CD/CSF2RB/BCL2A1/PRF1/TUBA4A/IKBKG/BIRC5/CTSS/GZMB/FASLG/ERN1/TNF/HTRA2/CTSC/YWHAQ/CDK7/MYC/ESPL1/CDC7/TFDP1/CCNA1/E2F4/PTTG1/CCNA2/CDC27/TTK/AURKB/ORC6/CDC2…	78
Cellular Processes	Cell motility	Cytoskeleton in muscle cells	DSP/PDLIM5/ITGB5/ITGAV/ANK3/ATP1A1/DSG2/COL3A1/SDC4/COL11A1/SDC2/THBS2/JUP/COL4A1/FN1/COL6A3/COL1A2/SGCE/COL5A2/COL4A5/ATP1B1/DCN/TMOD1/ITGA4/ITGA2B/MYL4/CAPN3/THBS4/TNNT2/AMPD1/MYOM1/AMPD3/ATP1B2/ITGB7/LBR/MYH9/FBN2/MYH13/SYNE1/SPTBN5/MYL1/TPM3/FHL3/PLEC/ENO2/ITGA5	46	DSP/PDLIM5/ITGB5/ITGAV/ANK3/ATP1A1/DSG2/COL3A1/SDC4/COL11A1/SDC2/THBS2/JUP/COL4A1/FN1/COL6A3/COL1A2/SGCE/COL5A2/COL4A5/ATP1B1/DCN/TMOD1/ITGA4/ITGA2B/MYL4/CAPN3/THBS4/TNNT2/AMPD1/MYOM1/AMPD3/ATP1B2/ITGB7/LBR/MYH9/FBN2/MYH13/SYNE1/SPTBN5/MYL1/TPM3/FHL3/PLEC/ENO2/ITGA5/ENAH/PTK2/CYFIP1/PFN2/HRAS/PPP1CB/EZR/RAC1/WASL/AKT1/PIP4K2A/PIK3CD/ITGAL/INSRR/ITGAM/CXCL12/CXCR4/RAC2/NCKAP1L/RGCC/PIP5K1B/ITGB2/V…	81
Cellular Processes	Transport and catabolism	Endocytosis	KIF5C/PSD3/VPS37C/SMURF2/PRKCZ/PARD3/HRAS/HSPA8/RAB4A/ARF1/WWP1/NEDD4L/SNX6/CHMP5/CHMP2A/VPS37B/WASL/CXCR2/FOLR3/TFRC/DNAJC6/ACAP1/EHD1/GIT2/CXCR4/WIPF1/PIP5K1B/EPN1/ARAP1/CYTH1/ASAP1/CXCR1/GRK6/CLTC/CCR5/SPART/CLTCL1/EHD2/GIT1/CAV3/IL2RB/ARAP3/HLA-E/ARAP2/RAB31/SH3GL3/HLA-A/CBL/HSPA6	49	ATP6V0E2/ATP6V1G1/DYNC1H1/ITGB5/ITGAV/ATP6V1H/CALR/ATP6V1F/SEC61B/COLEC12/RAC1/THBS2/SEC61A1/DYNC1LI1/NCF1/NCF4/CYBB/MPO/CORO1A/TFRC/FCAR/FCGR3B/CD36/TUBA4A/ITGAM/NCF2/THBS4/FCGR1A/FCGR3A/ITGB2/CTSS/TLR4/CLEC4M/ATP6V0A4/CLEC7A/MRC2/OLR1/CYBA/TLR2/HLA-DOB/HLA-E/HLA-DRB4/HLA-A/TCIRG1/ITGA5/PEX11A/IDH1/ACSL3/PRDX1/PHYH/PEX10/AMACR/ECI2/HSD17B4/CROT/SCP2/PEX13/EPHX2/FAR2/CAT/ACSL6/AGPS/PEX16/NOS2/NUD…	137
Human Diseases	Cancer: overview	Proteoglycans in cancer	PTK2/ITGB5/ITGAV/ANK3/HRAS/GPC1/PPP1CB/EZR/SDC4/SDC2/LUM/RAC1/FN1/CDKN1A/CCND1/COL1A2/MYC/WNT5A/AKT1/DCN/PRKCB/PTPN6/PIK3CD/ANK1/MAPK14/PLCG2/WNT3/VAV1/TLR4/HCLS1/CAV3/FASLG/ARHGEF1/TNF/VAV2/TLR2/MSN/MMP9/HPSE/CBL/ITGA5	41	PTK2/NUPR1/MLF1/TMPRSS2/JUP/CDKN1A/HOXA10/ARNT2/MYC/BMP2K/LYL1/ELANE/MPO/DEFA4/HHEX/BCL11B/BCL2A1/ITGAM/CCNA1/DEFA1/LMO2/CCNA2/FLI1/BCL2L1/TCF3/FCGR1A/GADD45A/PROM1/FLT3/ITGB7/MEIS1/CEBPE/RXRG/GZMB/PTCRA/IL2RB/TSPAN7/NSD2/IL1R2/BCL6/MMP9/CEBPB/NDUFB2/JUN/MGST2/SLC25A6/UQCRQ/COX6C/NDUFB4/COX8A/COX7C/NDUFB5/NDUFA5/AKR1A1/UQCR10/NDUFA4/HRAS/VDAC2/NDUFS6/NDUFC1/NDUFA13/ATP5F1B/NDUFV2/NDUFA8/SDHA/UQCR…	130
Human Diseases	Infectious disease: viral	Measles	CYCS/RACK1/JUN/HSPA8/FADD/BAD/CCND1/RAB9A/EIF2AK3/AKT1/PIK3CD/CCND3/CCNE1/APAF1/BCL2L1/IKBKG/CD3D/STAT5A/TLR4/CLEC4M/SLAMF1/FASLG/IL2RB/TLR2/BBC3/IL1B/MSN/TNFAIP3/IRF7/HSPA6	30	PPP3CA/JUN/SLC25A6/CALR/LTBR/HRAS/VDAC2/CDKN1A/CCND1/CREB3/POLB/MYC/NRP1/MSX2/AKT1/KAT2B/PIK3CD/ESPL1/ITGAL/CCND3/ADCY7/CCNE1/CCNA1/SLC2A1/PTTG1/CCNA2/BCL2L1/CDC27/TCF3/IKBKG/CD3D/STAT5A/ITGB2/IL15RA/BUB1B/LCK/CHEK2/IL2RB/CCNB2/TNF/CDC20/HLA-DOB/HLA-E/HLA-DRB4/IL1R2/HLA-A/ANAPC15/PDIA3/CYCS/HES1/PSMC5/RAC1/FADD/ISG15/PSMD8/SAP30L/RUNX3/MAP2K3/APAF1/MAPK14/SYK/BTK/PLCG2/GADD45A/CD58/CD247/CD19/TLR…	104
Human Diseases	Immune disease	Rheumatoid arthritis	ATP6V0E2/ATP6V1G1/JUN/ATP6V1H/ATP6V1F/ITGAL/LTB/CCL5/CXCL12/ITGB2/CXCL1/IL18/TLR4/ATP6V0A4/TNF/TLR2/IL1B/HLA-DOB/HLA-DRB4/TNFSF13/ANGPT1/TCIRG1	22	ATP6V0E2/ATP6V1G1/JUN/ATP6V1H/ATP6V1F/ITGAL/LTB/CCL5/CXCL12/ITGB2/CXCL1/IL18/TLR4/ATP6V0A4/TNF/TLR2/IL1B/HLA-DOB/HLA-DRB4/TNFSF13/ANGPT1/TCIRG1/BTK/IKBKG/CD3D/CD8A/AIRE/PTPRC/ZAP70/LCK/CD19/DCLRE1C/IL7R/PRF1/GZMB/FASLG/KIR3DL1/KIR2DL5A/HLA-E/HLA-A	40
Metabolism	Carbohydrate metabolism	Glycolysis / Gluconeogenesis	TPI1/G6PC3/AKR1A1/GAPDH/ALDOA/ALDH7A1/PDHB/BPGM/ALDH3B1/PKLR/HK3/MINPP1/PGK2/LDHAL6B/ADH1C/ADH1A/ENO2	17	TPI1/G6PC3/AKR1A1/GAPDH/ALDOA/ALDH7A1/PDHB/BPGM/ALDH3B1/PKLR/HK3/MINPP1/PGK2/LDHAL6B/ADH1C/ADH1A/ENO2/ECHS1/SUCLG2/HIBCH/ACACA/SUCLG1/PCCA/PCCB/ACACB/ACADS/UGDH/NANS/GFPT1/PGM3/GNPDA1/UAP1/GMDS/PMM1/MPI/CHIT1/NPL/CYB5R4/GLO1/MDH2	40
Metabolism	Carbohydrate metabolism	Propanoate metabolism	ECHS1/SUCLG2/HIBCH/ACACA/SUCLG1/PCCA/PCCB/ACACB/LDHAL6B/ACADS	10	TPI1/G6PC3/AKR1A1/GAPDH/ALDOA/ALDH7A1/PDHB/BPGM/ALDH3B1/PKLR/HK3/MINPP1/PGK2/LDHAL6B/ADH1C/ADH1A/ENO2/ECHS1/SUCLG2/HIBCH/ACACA/SUCLG1/PCCA/PCCB/ACACB/ACADS/UGDH/NANS/GFPT1/PGM3/GNPDA1/UAP1/GMDS/PMM1/MPI/CHIT1/NPL/CYB5R4/GLO1/MDH2	40
Organismal Systems	Digestive system	Carbohydrate digestion and absorption	G6PC3/ATP1A1/PLCB4/ATP1B1/AKT1/CACNA1D/SLC2A5/PRKCB/MGAM/PIK3CD/HK3/ATP1B2/PLCB2/GNAT3	14	G6PC3/ATP1A1/PLCB4/ATP1B1/AKT1/CACNA1D/SLC2A5/PRKCB/MGAM/PIK3CD/HK3/ATP1B2/PLCB2/GNAT3	14
Human Diseases	Endocrine and metabolic disease	AGE-RAGE signaling pathway in diabetic complications	JUN/COL3A1/PRKCZ/HRAS/RAC1/COL4A1/FN1/CCND1/COL1A2/PLCB4/COL4A5/AKT1/PRKCB/PIK3CD/CYBB/PIM1/MAPK14/PLCG2/STAT5A/VCAM1/PLCB2/TNF/IL1B	23	NDUFB2/CYCS/JUN/UQCRQ/COX6C/NDUFB4/COX8A/COX7C/NDUFB5/NDUFA5/UQCR10/NDUFA4/NDUFS6/NDUFC1/NDUFA13/NDUFV2/NDUFA8/SDHA/UQCRB/CYC1/COX6A1/UQCRC2/RAC1/COX7B/EIF2AK3/UQCRC1/AKT1/PIK3CD/MAPK14/PKLR/LEPR/GSK3A/FASLG/ERN1/TNF/ADIPOQ/IL1B/COL3A1/PRKCZ/HRAS/COL4A1/FN1/CCND1/COL1A2/PLCB4/COL4A5/PRKCB/CYBB/PIM1/PLCG2/STAT5A/VCAM1/PLCB2/HSPD1/CPE/PRF1/GAD1/GZMB/HLA-DOB/HLA-E/HLA-DRB4/HLA-A	62
Human Diseases	Infectious disease: bacterial	Salmonella infection	DYNC1H1/KIF5C/CYCS/JUN/CYFIP1/HSP90AB1/PFN2/DYNLT3/MYO6/HSP90B1/HRAS/ARF1/S100A10/RALA/RAC1/GAPDH/FADD/DYNLL1/RAB9A/MYC/ANXA2/WASL/DYNC1LI1/AKT1/STX10/PIK3CD/MAP2K3/MAPK14/TUBA4A/NCKAP1L/CYTH1/CASP1/PYCARD/IKBKG/PTPRC/RHOG/PLEKHM1/IL18/TLR4/MYL10/TNF/TLR2/CYFIP2/RHOH/IL1B/NOD1/PIK3C2G/ELMO1	48	JUN/PTK2/RAC1/FN1/WASL/AKT1/LCP2/PIK3CD/ITGA4/MAP2K3/WAS/LAT/MAPK14/GIT2/RAC2/WIPF1/PIP5K1B/CASP1/PYCARD/IKBKG/CD8A/PTK2B/ZAP70/RHOG/VAV1/IL18/TLR4/FYB1/LCK/ARHGEF1/TNF/RPS6KA1/VAV2/IL10/IL1B/RPS6KA6/ELMO1/ITGA5/HSPD1/CYCS/BNIP3/HSPA8/ARF1/SAR1B/EEF1A2/APAF1/ITGAM/CLK4/ITGB2/CXCL1/TLR2/HSPA6/PPP3CA/HSPA9/ATP6V1H/FADD/BAD/SPHK2/MALT1/CAMP/CORO1A/FCGR3B/IL10RA/SYK/FCER1G/TLR1/LSP1/FCGR1A/FCGR3A/CTS…	157
Human Diseases	Endocrine and metabolic disease	Type I diabetes mellitus	HSPD1/CPE/PRF1/GAD1/GZMB/FASLG/TNF/IL1B/HLA-DOB/HLA-E/HLA-DRB4/HLA-A	12	NDUFB2/CYCS/JUN/UQCRQ/COX6C/NDUFB4/COX8A/COX7C/NDUFB5/NDUFA5/UQCR10/NDUFA4/NDUFS6/NDUFC1/NDUFA13/NDUFV2/NDUFA8/SDHA/UQCRB/CYC1/COX6A1/UQCRC2/RAC1/COX7B/EIF2AK3/UQCRC1/AKT1/PIK3CD/MAPK14/PKLR/LEPR/GSK3A/FASLG/ERN1/TNF/ADIPOQ/IL1B/COL3A1/PRKCZ/HRAS/COL4A1/FN1/CCND1/COL1A2/PLCB4/COL4A5/PRKCB/CYBB/PIM1/PLCG2/STAT5A/VCAM1/PLCB2/HSPD1/CPE/PRF1/GAD1/GZMB/HLA-DOB/HLA-E/HLA-DRB4/HLA-A	62
Human Diseases	Immune disease	Primary immunodeficiency	BTK/IKBKG/CD3D/CD8A/AIRE/PTPRC/ZAP70/LCK/CD19/DCLRE1C/IL7R	11	ATP6V0E2/ATP6V1G1/JUN/ATP6V1H/ATP6V1F/ITGAL/LTB/CCL5/CXCL12/ITGB2/CXCL1/IL18/TLR4/ATP6V0A4/TNF/TLR2/IL1B/HLA-DOB/HLA-DRB4/TNFSF13/ANGPT1/TCIRG1/BTK/IKBKG/CD3D/CD8A/AIRE/PTPRC/ZAP70/LCK/CD19/DCLRE1C/IL7R/PRF1/GZMB/FASLG/KIR3DL1/KIR2DL5A/HLA-E/HLA-A	40
Organismal Systems	Immune system	Platelet activation	GUCY1A1/COL3A1/PRKCZ/PPP1CB/COL1A2/PLCB4/AKT1/LCP2/PIK3CD/ITGA2B/ADCY7/RASGRP2/RASGRP1/MAPK14/PTGIR/SYK/BTK/FCER1G/GP1BA/PLCG2/GP6/GP1BB/PLA2G4A/PLCB2/ARHGEF1/RAP1B/P2RX1	27	CD9/CSF3R/GYPA/EPOR/CD1D/ITGA4/ITGA2B/TFRC/CD1C/CD2/CD36/ITGAM/CD38/GP1BA/FCGR1A/DNTT/CD3D/CD55/CD8A/ANPEP/FLT3/GP1BB/CD19/TNF/MS4A1/KIT/IL1B/HLA-DOB/IL7R/HLA-DRB4/IL1R2/ITGA5/CLDN4/PTK2/EZR/CLDN3/RAC1/CLDN8/CLDN7/PRKCB/NCF1/PIK3CD/NCF4/ITGAL/CYBB/MAPK14/NCF2/CXCL12/CXCR4/RAC2/PLCG2/ITGB2/PTK2B/VAV1/MYL10/VCAM1/ITK/CYBA/VAV2/RAP1B/CLDN11/RHOH/MSN/MMP9/CLDN15/PRKCZ/PARD3/HRAS/BAD/GNB2/PLCB4/AKT1/C…	196
Human Diseases	Cancer: specific types	Small cell lung cancer	LAMC1/CYCS/PTK2/ITGAV/COL4A1/FN1/CDKN1A/CCND1/MYC/LAMB1/COL4A5/AKT1/PIK3CD/ITGA2B/CCNE1/APAF1/BCL2L1/IKBKG/GADD45A/RXRG/NOS2	21	HRAS/JUP/BAD/CCND1/MYC/AKT1/PIK3CD/MPO/PIM1/BCL2A1/ITGAM/CCNA1/CCNA2/FCGR1A/IKBKG/STAT5A/FLT3/PIM2/CEBPE/KIT/LAMC1/CYCS/PTK2/ITGAV/COL4A1/FN1/CDKN1A/LAMB1/COL4A5/ITGA2B/CCNE1/APAF1/BCL2L1/GADD45A/RXRG/NOS2	36
Environmental Information Processing	Signal transduction	VEGF signaling pathway	PPP3CA/PTK2/HRAS/RAC1/BAD/SPHK2/HSPB1/AKT1/PRKCB/PIK3CD/MAPK14/RAC2/PLCG2/SPHK1/PLA2G4A	15	LTBR/TICAM2/MALT1/PRKCB/LTB/LAT/BCL2A1/CXCL12/SYK/BTK/BCL2L1/PLCG2/IKBKG/GADD45A/ZAP70/CXCL1/TLR4/PRKCQ/LCK/VCAM1/TNF/LBP/IL1B/PIDD1/TRIM25/TNFAIP3/CCL4/CCL19/PPP3CA/PTK2/HRAS/RAC1/BAD/SPHK2/HSPB1/AKT1/PIK3CD/MAPK14/RAC2/SPHK1/PLA2G4A/EFNA1/ENAH/CDH1/DOCK4/PFN2/PRKCZ/PARD3/EFNA4/RALA/PLCB4/LCP2/ITGAL/ITGA2B/ADCY7/MAP2K3/RASGRP2/ITGAM/ADORA2A/ITGB2/RAPGEF2/VAV1/FPR1/FYB1/PLCB2/SKAP1/ARAP3/VAV2/ADO…	88
Metabolism	Lipid metabolism	Steroid biosynthesis	MSMO1/TM7SF2/DHCR24/CYP51A1/SOAT1/NSDHL/LBR	7	MSMO1/TM7SF2/DHCR24/CYP51A1/SOAT1/NSDHL/LBR/ACSL3/ECHS1/ECI1/ECI2/ALDH7A1/ACADSB/ACSL6/ACSBG1/ADH1C/ACADS/ADH1A/ACACA/MCAT/ACACB	21
Human Diseases	Infectious disease: bacterial	Epithelial cell signaling in Helicobacter pylori infection	ATP6V0E2/ATP6V1G1/JUN/ATP6V1H/ATP6V1F/RAC1/CXCR2/MAPK14/CCL5/PLCG2/IKBKG/CXCR1/CXCL1/GIT1/ATP6V0A4/NOD1/TCIRG1	17	JUN/PTK2/RAC1/FN1/WASL/AKT1/LCP2/PIK3CD/ITGA4/MAP2K3/WAS/LAT/MAPK14/GIT2/RAC2/WIPF1/PIP5K1B/CASP1/PYCARD/IKBKG/CD8A/PTK2B/ZAP70/RHOG/VAV1/IL18/TLR4/FYB1/LCK/ARHGEF1/TNF/RPS6KA1/VAV2/IL10/IL1B/RPS6KA6/ELMO1/ITGA5/HSPD1/CYCS/BNIP3/HSPA8/ARF1/SAR1B/EEF1A2/APAF1/ITGAM/CLK4/ITGB2/CXCL1/TLR2/HSPA6/PPP3CA/HSPA9/ATP6V1H/FADD/BAD/SPHK2/MALT1/CAMP/CORO1A/FCGR3B/IL10RA/SYK/FCER1G/TLR1/LSP1/FCGR1A/FCGR3A/CTS…	157
Metabolism	Carbohydrate metabolism	Amino sugar and nucleotide sugar metabolism	UGDH/NANS/GFPT1/PGM3/GNPDA1/UAP1/GMDS/PMM1/MPI/CHIT1/HK3/NPL/CYB5R4	13	TPI1/G6PC3/AKR1A1/GAPDH/ALDOA/ALDH7A1/PDHB/BPGM/ALDH3B1/PKLR/HK3/MINPP1/PGK2/LDHAL6B/ADH1C/ADH1A/ENO2/ECHS1/SUCLG2/HIBCH/ACACA/SUCLG1/PCCA/PCCB/ACACB/ACADS/UGDH/NANS/GFPT1/PGM3/GNPDA1/UAP1/GMDS/PMM1/MPI/CHIT1/NPL/CYB5R4/GLO1/MDH2	40
Human Diseases	Infectious disease: bacterial	Vibrio cholerae infection	ATP6V0E2/ATP6V1G1/KDELR2/ATP6V1H/ATP6V1F/ARF1/PDIA4/SEC61B/SEC61A1/PLCG2/ATP6V0A4/ERO1A/TCIRG1	13	JUN/PTK2/RAC1/FN1/WASL/AKT1/LCP2/PIK3CD/ITGA4/MAP2K3/WAS/LAT/MAPK14/GIT2/RAC2/WIPF1/PIP5K1B/CASP1/PYCARD/IKBKG/CD8A/PTK2B/ZAP70/RHOG/VAV1/IL18/TLR4/FYB1/LCK/ARHGEF1/TNF/RPS6KA1/VAV2/IL10/IL1B/RPS6KA6/ELMO1/ITGA5/HSPD1/CYCS/BNIP3/HSPA8/ARF1/SAR1B/EEF1A2/APAF1/ITGAM/CLK4/ITGB2/CXCL1/TLR2/HSPA6/PPP3CA/HSPA9/ATP6V1H/FADD/BAD/SPHK2/MALT1/CAMP/CORO1A/FCGR3B/IL10RA/SYK/FCER1G/TLR1/LSP1/FCGR1A/FCGR3A/CTS…	157
Cellular Processes	Cell motility	Regulation of actin cytoskeleton	ENAH/PTK2/CYFIP1/PFN2/ITGB5/ITGAV/HRAS/PPP1CB/EZR/RAC1/FN1/WASL/AKT1/PIP4K2A/PIK3CD/ITGA4/ITGAL/ITGA2B/INSRR/ITGAM/CXCL12/CXCR4/RAC2/NCKAP1L/RGCC/PIP5K1B/ITGB2/VAV1/C8B/ITGB7/ARHGEF6/GIT1/MYL10/MYH9/C5/ARHGEF1/TMSB4X/C6/VAV2/CYFIP2/MSN/C7/ITGA5	43	DSP/PDLIM5/ITGB5/ITGAV/ANK3/ATP1A1/DSG2/COL3A1/SDC4/COL11A1/SDC2/THBS2/JUP/COL4A1/FN1/COL6A3/COL1A2/SGCE/COL5A2/COL4A5/ATP1B1/DCN/TMOD1/ITGA4/ITGA2B/MYL4/CAPN3/THBS4/TNNT2/AMPD1/MYOM1/AMPD3/ATP1B2/ITGB7/LBR/MYH9/FBN2/MYH13/SYNE1/SPTBN5/MYL1/TPM3/FHL3/PLEC/ENO2/ITGA5/ENAH/PTK2/CYFIP1/PFN2/HRAS/PPP1CB/EZR/RAC1/WASL/AKT1/PIP4K2A/PIK3CD/ITGAL/INSRR/ITGAM/CXCL12/CXCR4/RAC2/NCKAP1L/RGCC/PIP5K1B/ITGB2/V…	81
Metabolism	Metabolism of other amino acids	beta-Alanine metabolism	ECHS1/HIBCH/CNDP2/ALDH7A1/ALDH3B1/GAD1/ACADS/SMOX/DPYD	9	ECHS1/HIBCH/CNDP2/ALDH7A1/ALDH3B1/GAD1/ACADS/SMOX/DPYD/IDH1/MGST2/GGCT/GSS/SMS/GSTA4/GSTM3/GPX4/ODC1/ANPEP/GCLM/GCLC/RRM2	22
Environmental Information Processing	Signal transduction	Rap1 signaling pathway	EFNA1/ENAH/CDH1/DOCK4/PFN2/PRKCZ/PARD3/EFNA4/HRAS/RALA/RAC1/PLCB4/AKT1/PRKCB/LCP2/PIK3CD/ITGAL/ITGA2B/ADCY7/MAP2K3/RASGRP2/LAT/MAPK14/ITGAM/RAC2/ADORA2A/ITGB2/RAPGEF2/VAV1/FPR1/FYB1/PLCB2/SKAP1/ARAP3/VAV2/ADORA2B/RAP1B/GRIN2A/KIT/ANGPT1	40	LTBR/TICAM2/MALT1/PRKCB/LTB/LAT/BCL2A1/CXCL12/SYK/BTK/BCL2L1/PLCG2/IKBKG/GADD45A/ZAP70/CXCL1/TLR4/PRKCQ/LCK/VCAM1/TNF/LBP/IL1B/PIDD1/TRIM25/TNFAIP3/CCL4/CCL19/PPP3CA/PTK2/HRAS/RAC1/BAD/SPHK2/HSPB1/AKT1/PIK3CD/MAPK14/RAC2/SPHK1/PLA2G4A/EFNA1/ENAH/CDH1/DOCK4/PFN2/PRKCZ/PARD3/EFNA4/RALA/PLCB4/LCP2/ITGAL/ITGA2B/ADCY7/MAP2K3/RASGRP2/ITGAM/ADORA2A/ITGB2/RAPGEF2/VAV1/FPR1/FYB1/PLCB2/SKAP1/ARAP3/VAV2/ADO…	88
Metabolism	Amino acid metabolism	Cysteine and methionine metabolism	MDH2/ADI1/AHCY/GSS/CBS/PHGDH/ENOPH1/SMS/AMD1/GOT2/GCLM/GCLC/LDHAL6B	13	PYCR1/P4HA1/SMS/AMD1/P4HA2/MAOA/GOT2/ALDH18A1/CNDP2/ARG2/ALDH7A1/ODC1/CKMT1B/CKB/ARG1/OAT/NOS2/SMOX/PRODH/MDH2/ADI1/AHCY/GSS/CBS/PHGDH/ENOPH1/GCLM/GCLC/LDHAL6B	29
Human Diseases	Infectious disease: viral	Hepatitis B	YWHAQ/CYCS/JUN/HRAS/TICAM2/FADD/CDKN1A/BAD/CREB3/MYC/AKT1/PRKCB/PIK3CD/CCNE1/MAP2K3/APAF1/MAPK14/CCNA1/CCNA2/IKBKG/BIRC5/STAT5A/PTK2B/TLR4/FASLG/TNF/STAT4/TLR2/PCNA/IRF7/MMP9/SLC10A1	32	PPP3CA/JUN/SLC25A6/CALR/LTBR/HRAS/VDAC2/CDKN1A/CCND1/CREB3/POLB/MYC/NRP1/MSX2/AKT1/KAT2B/PIK3CD/ESPL1/ITGAL/CCND3/ADCY7/CCNE1/CCNA1/SLC2A1/PTTG1/CCNA2/BCL2L1/CDC27/TCF3/IKBKG/CD3D/STAT5A/ITGB2/IL15RA/BUB1B/LCK/CHEK2/IL2RB/CCNB2/TNF/CDC20/HLA-DOB/HLA-E/HLA-DRB4/IL1R2/HLA-A/ANAPC15/PDIA3/CYCS/HES1/PSMC5/RAC1/FADD/ISG15/PSMD8/SAP30L/RUNX3/MAP2K3/APAF1/MAPK14/SYK/BTK/PLCG2/GADD45A/CD58/CD247/CD19/TLR…	104
Metabolism	Global and overview maps	Biosynthesis of amino acids	PYCR1/IDH1/TPI1/CBS/PHGDH/GOT2/ALDH18A1/GAPDH/ALDOA/ARG2/ARG1/PKLR/RPIA/PGK2/TALDO1/TKTL1/ENO2	17	NME3/NME1/DCTPP1/AK4/ENTPD6/CANT1/APRT/NT5C1B/ITPA/IMPDH2/ENPP1/UCK2/NT5E/CDA/AMPD1/AMPD3/TYMP/PNP/DCK/ADA2/TYMS/RRM2/TK1/GMPR/MDH2/IDH1/GLUD1/ECHS1/SUCLG2/TPI1/PHGDH/HIBCH/GCSH/SDHA/SUCLG1/GOT2/PCCA/PCCB/GAPDH/ALDOA/PDHB/PKLR/HK3/CAT/RPIA/PGK2/ACADS/TALDO1/TKTL1/HAO1/ENO2/PYCR1/CBS/ALDH18A1/ARG2/ARG1/ACSL3/ACACA/MCAT/HACD2/HSD17B4/HACD3/SCP2/ACADSB/ACSL6/ACSBG1/HACD1	67
Organismal Systems	Endocrine system	Adipocytokine signaling pathway	ACSL3/G6PC3/AKT1/CD36/SLC2A1/ACSL6/IKBKG/LEPR/ACSBG1/ACACB/TNFRSF1B/PRKCQ/RXRG/IRS4/TNF/ADIPOQ	16	ACSL3/G6PC3/AKT1/CD36/SLC2A1/ACSL6/IKBKG/LEPR/ACSBG1/ACACB/TNFRSF1B/PRKCQ/RXRG/IRS4/TNF/ADIPOQ	16
Organismal Systems	Immune system	C-type lectin receptor signaling pathway	PPP3CA/JUN/HRAS/MALT1/AKT1/PIK3CD/CLEC1B/MAPK14/CCL22/SYK/FCER1G/LSP1/PLCG2/CASP1/PYCARD/IKBKG/CLEC4M/TNF/CLEC7A/IL10/IL1B/CLEC4E	22	CD9/CSF3R/GYPA/EPOR/CD1D/ITGA4/ITGA2B/TFRC/CD1C/CD2/CD36/ITGAM/CD38/GP1BA/FCGR1A/DNTT/CD3D/CD55/CD8A/ANPEP/FLT3/GP1BB/CD19/TNF/MS4A1/KIT/IL1B/HLA-DOB/IL7R/HLA-DRB4/IL1R2/ITGA5/CLDN4/PTK2/EZR/CLDN3/RAC1/CLDN8/CLDN7/PRKCB/NCF1/PIK3CD/NCF4/ITGAL/CYBB/MAPK14/NCF2/CXCL12/CXCR4/RAC2/PLCG2/ITGB2/PTK2B/VAV1/MYL10/VCAM1/ITK/CYBA/VAV2/RAP1B/CLDN11/RHOH/MSN/MMP9/CLDN15/PRKCZ/PARD3/HRAS/BAD/GNB2/PLCB4/AKT1/C…	196
Human Diseases	Infectious disease: bacterial	Pathogenic Escherichia coli infection	TMED10/CYCS/CLDN4/JUN/CYFIP1/MYO6/NCL/ARF1/EZR/CLDN3/RAC1/GAPDH/FADD/CLDN8/CLDN7/WASL/PTPN6/MAPK14/TUBA4A/MYO1F/NCKAP1L/WIPF1/CYTH1/CASP1/ARHGEF2/PYCARD/IKBKG/IL18/TLR4/HCLS1/MYH9/FASLG/ARHGEF1/TNF/CLDN11/CYFIP2/IL1B/CLDN15	38	JUN/PTK2/RAC1/FN1/WASL/AKT1/LCP2/PIK3CD/ITGA4/MAP2K3/WAS/LAT/MAPK14/GIT2/RAC2/WIPF1/PIP5K1B/CASP1/PYCARD/IKBKG/CD8A/PTK2B/ZAP70/RHOG/VAV1/IL18/TLR4/FYB1/LCK/ARHGEF1/TNF/RPS6KA1/VAV2/IL10/IL1B/RPS6KA6/ELMO1/ITGA5/HSPD1/CYCS/BNIP3/HSPA8/ARF1/SAR1B/EEF1A2/APAF1/ITGAM/CLK4/ITGB2/CXCL1/TLR2/HSPA6/PPP3CA/HSPA9/ATP6V1H/FADD/BAD/SPHK2/MALT1/CAMP/CORO1A/FCGR3B/IL10RA/SYK/FCER1G/TLR1/LSP1/FCGR1A/FCGR3A/CTS…	157
Metabolism	Lipid metabolism	Fatty acid degradation	ACSL3/ECHS1/ECI1/ECI2/ALDH7A1/ACADSB/ACSL6/ACSBG1/ADH1C/ACADS/ADH1A	11	MSMO1/TM7SF2/DHCR24/CYP51A1/SOAT1/NSDHL/LBR/ACSL3/ECHS1/ECI1/ECI2/ALDH7A1/ACADSB/ACSL6/ACSBG1/ADH1C/ACADS/ADH1A/ACACA/MCAT/ACACB	21
Metabolism	Lipid metabolism	Fatty acid biosynthesis	ACSL3/ACACA/MCAT/ACSL6/ACSBG1/ACACB	6	MSMO1/TM7SF2/DHCR24/CYP51A1/SOAT1/NSDHL/LBR/ACSL3/ECHS1/ECI1/ECI2/ALDH7A1/ACADSB/ACSL6/ACSBG1/ADH1C/ACADS/ADH1A/ACACA/MCAT/ACACB	21
Organismal Systems	Excretory system	Proximal tubule bicarbonate reclamation	GLUD1/ATP1A1/ATP1B1/CA2/CA4/AQP1/ATP1B2	7	GLUD1/ATP1A1/ATP1B1/CA2/CA4/AQP1/ATP1B2	7
Human Diseases	Immune disease	Graft-versus-host disease	PRF1/GZMB/FASLG/TNF/KIR3DL1/IL1B/KIR2DL5A/HLA-DOB/HLA-E/HLA-DRB4/HLA-A	11	ATP6V0E2/ATP6V1G1/JUN/ATP6V1H/ATP6V1F/ITGAL/LTB/CCL5/CXCL12/ITGB2/CXCL1/IL18/TLR4/ATP6V0A4/TNF/TLR2/IL1B/HLA-DOB/HLA-DRB4/TNFSF13/ANGPT1/TCIRG1/BTK/IKBKG/CD3D/CD8A/AIRE/PTPRC/ZAP70/LCK/CD19/DCLRE1C/IL7R/PRF1/GZMB/FASLG/KIR3DL1/KIR2DL5A/HLA-E/HLA-A	40
Human Diseases	Infectious disease: bacterial	Pertussis	JUN/TICAM2/MAPK14/ITGAM/CASP1/PYCARD/ITGB2/IRF8/TLR4/C5/TNF/C2/IL10/NOS2/IL1B/NOD1/ITGA5	17	JUN/PTK2/RAC1/FN1/WASL/AKT1/LCP2/PIK3CD/ITGA4/MAP2K3/WAS/LAT/MAPK14/GIT2/RAC2/WIPF1/PIP5K1B/CASP1/PYCARD/IKBKG/CD8A/PTK2B/ZAP70/RHOG/VAV1/IL18/TLR4/FYB1/LCK/ARHGEF1/TNF/RPS6KA1/VAV2/IL10/IL1B/RPS6KA6/ELMO1/ITGA5/HSPD1/CYCS/BNIP3/HSPA8/ARF1/SAR1B/EEF1A2/APAF1/ITGAM/CLK4/ITGB2/CXCL1/TLR2/HSPA6/PPP3CA/HSPA9/ATP6V1H/FADD/BAD/SPHK2/MALT1/CAMP/CORO1A/FCGR3B/IL10RA/SYK/FCER1G/TLR1/LSP1/FCGR1A/FCGR3A/CTS…	157
Human Diseases	Infectious disease: viral	Human immunodeficiency virus 1 infection	PPP3CA/PDIA3/CYCS/JUN/PTK2/CALR/HRAS/AP1M2/RNF7/RAC1/FADD/BAD/GNB2/AKT1/PRKCB/PIK3CD/APOBEC3A/MAP2K3/MAPK14/CXCR4/RAC2/BCL2L1/APOBEC3B/PLCG2/IKBKG/CD3D/TNFRSF1B/PTK2B/CCR5/APOBEC3G/CD247/TLR4/AP1S2/FASLG/CCNB2/TNF/TLR2/HLA-E/HLA-A	39	PPP3CA/JUN/SLC25A6/CALR/LTBR/HRAS/VDAC2/CDKN1A/CCND1/CREB3/POLB/MYC/NRP1/MSX2/AKT1/KAT2B/PIK3CD/ESPL1/ITGAL/CCND3/ADCY7/CCNE1/CCNA1/SLC2A1/PTTG1/CCNA2/BCL2L1/CDC27/TCF3/IKBKG/CD3D/STAT5A/ITGB2/IL15RA/BUB1B/LCK/CHEK2/IL2RB/CCNB2/TNF/CDC20/HLA-DOB/HLA-E/HLA-DRB4/IL1R2/HLA-A/ANAPC15/PDIA3/CYCS/HES1/PSMC5/RAC1/FADD/ISG15/PSMD8/SAP30L/RUNX3/MAP2K3/APAF1/MAPK14/SYK/BTK/PLCG2/GADD45A/CD58/CD247/CD19/TLR…	104
Human Diseases	Cancer: overview	PD-L1 expression and PD-1 checkpoint pathway in cancer	PPP3CA/JUN/HRAS/TICAM2/AKT1/PTPN6/PIK3CD/MAP2K3/RASGRP1/LAT/MAPK14/IKBKG/CD3D/ZAP70/CD247/TLR4/PRKCQ/LCK/TLR2	19	PTK2/NUPR1/MLF1/TMPRSS2/JUP/CDKN1A/HOXA10/ARNT2/MYC/BMP2K/LYL1/ELANE/MPO/DEFA4/HHEX/BCL11B/BCL2A1/ITGAM/CCNA1/DEFA1/LMO2/CCNA2/FLI1/BCL2L1/TCF3/FCGR1A/GADD45A/PROM1/FLT3/ITGB7/MEIS1/CEBPE/RXRG/GZMB/PTCRA/IL2RB/TSPAN7/NSD2/IL1R2/BCL6/MMP9/CEBPB/NDUFB2/JUN/MGST2/SLC25A6/UQCRQ/COX6C/NDUFB4/COX8A/COX7C/NDUFB5/NDUFA5/AKR1A1/UQCR10/NDUFA4/HRAS/VDAC2/NDUFS6/NDUFC1/NDUFA13/ATP5F1B/NDUFV2/NDUFA8/SDHA/UQCR…	130
Cellular Processes	Transport and catabolism	Efferocytosis	PTK2/ITGB5/GULP1/ITGAV/CALR/ADAM9/RAB17/RAC1/ARG2/SPHK2/ODC1/PTPN6/ALOX5/EPOR/ARG1/MAPK14/CD36/SIRPA/SLC2A1/CX3CR1/CASP1/SIRPG/PTGER2/SPHK1/IL10/PTGER4/SLC66A1/ELMO1/STAB2/CEBPB	30	ATP6V0E2/ATP6V1G1/DYNC1H1/ITGB5/ITGAV/ATP6V1H/CALR/ATP6V1F/SEC61B/COLEC12/RAC1/THBS2/SEC61A1/DYNC1LI1/NCF1/NCF4/CYBB/MPO/CORO1A/TFRC/FCAR/FCGR3B/CD36/TUBA4A/ITGAM/NCF2/THBS4/FCGR1A/FCGR3A/ITGB2/CTSS/TLR4/CLEC4M/ATP6V0A4/CLEC7A/MRC2/OLR1/CYBA/TLR2/HLA-DOB/HLA-E/HLA-DRB4/HLA-A/TCIRG1/ITGA5/PEX11A/IDH1/ACSL3/PRDX1/PHYH/PEX10/AMACR/ECI2/HSD17B4/CROT/SCP2/PEX13/EPHX2/FAR2/CAT/ACSL6/AGPS/PEX16/NOS2/NUD…	137
Genetic Information Processing	Folding, sorting and degradation	Protein processing in endoplasmic reticulum	TUSC3/PDIA3/HSPA5/HSP90AB1/DERL2/PDIA6/STUB1/CALR/BCAP31/RAD23B/TMEM258/RPN2/P4HB/SSR2/DAD1/HSP90B1/HSPA8/RPN1/DDOST/PDIA4/SAR1B/SEC61B/SEC61A1/EIF2AK3/DERL1/SIL1/RAD23A/ERN1/MAN1A1/PRKN/ERO1A/HSPA6	32	TUSC3/PDIA3/HSPA5/HSP90AB1/DERL2/PDIA6/STUB1/CALR/BCAP31/RAD23B/TMEM258/RPN2/P4HB/SSR2/DAD1/HSP90B1/HSPA8/RPN1/DDOST/PDIA4/SAR1B/SEC61B/SEC61A1/EIF2AK3/DERL1/SIL1/RAD23A/ERN1/MAN1A1/PRKN/ERO1A/HSPA6	32
Environmental Information Processing	Signaling molecules and interaction	Cytokine-cytokine receptor interaction	BMPR1A/INHBB/LTBR/GDF15/IL20RA/CXCR2/CSF3R/EPOR/IL17RA/LTB/PF4/IL18RAP/PF4V1/CSF2RB/CCR2/CCL5/PPBP/IL16/IL10RA/CCL22/CXCL12/CXCR4/CX3CR1/IL1RN/CCR10/CXCR3/LEPR/CXCR1/CCR3/TNFRSF1B/IL15RA/CXCL1/CCR5/IL18/IL36A/IL25/FASLG/IL2RB/TNF/IL10/BMP10/IL1B/CCL8/IL7R/IL1R2/CCL4/CCL19/TNFSF13/TNFSF9/GDF10/TNFRSF25/CCL18	52	LTBR/IL20RA/CXCR2/PF4/IL18RAP/PF4V1/CCR2/CCL5/PPBP/IL10RA/CCL22/CXCL12/CXCR4/CX3CR1/CCR10/CXCR3/CXCR1/CCR3/TNFRSF1B/CXCL1/CCR5/IL18/IL2RB/TNF/IL10/CCL8/CCL4/CCL19/CCL18/LAMC1/ITGB5/ITGAV/SDC4/THBS2/COL4A1/FN1/COL6A3/COL1A2/SPP1/LAMB1/COL4A5/ITGA4/ITGA2B/CD36/THBS4/GP1BA/GP6/ITGB7/TNXB/TNR/GP1BB/HMMR/ITGA5/CDH1/ALCAM/PTPRF/CLDN4/SDC2/CLDN3/CLDN8/CLDN7/PTPRM/ITGAL/SELL/CD2/ITGAM/SELPLG/SELP/CD8A/IT…	108
Human Diseases	Neurodegenerative disease	Pathways of neurodegeneration - multiple diseases	PPP3CA/IFT57/NDUFB2/KIF5C/CYCS/SLC25A6/ATG101/HSPA5/HSD17B10/UQCRQ/COX6C/NDUFB4/COX8A/COX7C/PSMB4/NDUFB5/NDUFA5/PSMB5/UQCR10/NDUFA4/HRAS/PARK7/VDAC2/NDUFS6/PSMC5/NDUFC1/NDUFA13/ATP5F1B/TRAP1/NDUFV2/NDUFA8/SDHA/UBC/UQCRB/CYC1/DNAL4/COX6A1/UQCRC2/RAC1/COX7B/FADD/BAD/PSMA5/PSMA7/EIF2AK3/UQCRC1/ATP5PD/PLCB4/DERL1/PSMD8/WNT5A/CDK5/CACNA1D/PRKCB/SNCA/MAP2K3/CYBB/APAF1/MAPK14/TUBA4A/BCL2L1/CAT/WNT3/TNFR…	80	PPP3CA/LAMC1/NDUFB2/KIF5C/CYCS/SLC25A6/HSPA5/UQCRQ/COX6C/NDUFB4/COX8A/COX7C/PSMB4/NDUFB5/NDUFA5/PSMB5/UQCR10/NDUFA4/VDAC2/NDUFS6/PSMC5/NDUFC1/NDUFA13/ATP5F1B/NDUFV2/NDUFA8/SDHA/HSPA8/UQCRB/CYC1/COX6A1/UQCRC2/RAC1/COX7B/BAD/PSMA5/PSMA7/CREB3/EIF2AK3/UQCRC1/ATP5PD/PSMD8/CACNA1D/NCF1/PIK3CD/NCF4/CYBB/APAF1/MAPK14/CCL5/TUBA4A/NCF2/RAC2/C8B/RYR3/CAV3/C5/TNF/CYBA/C6/GRIN2A/IL1B/C7/HSPA6/SLC39A6/SLC39A1…	107
Cellular Processes	Cell growth and death	Cell cycle	YWHAQ/CDK7/CDKN1A/CCND1/MYC/SFN/ESPL1/CCND3/CCNE1/CDC7/TFDP1/CCNA1/E2F4/PTTG1/CCNA2/CDC27/TTK/GADD45A/AURKB/ORC6/CDC25B/BUB1B/NDC80/CHEK2/CCNB2/CDC20/FBXO5/PCNA/ANAPC15/TFDP2	30	CYCS/CCNG1/PERP/CDKN1A/CCND1/CCNG2/SFN/CCND3/CCNE1/APAF1/GTSE1/BCL2L1/GADD45A/STEAP3/CHEK2/CCNB2/BBC3/PIDD1/RRM2/RPRM/ACSL3/GSS/SLC39A14/VDAC2/GPX4/SLC3A2/TF/CYBB/TFRC/ACSL6/GCLM/GCLC/JUN/HRAS/FADD/BAD/CTSV/PTPN13/EIF2AK3/CTSF/AKT1/ENDOG/PIK3CD/CSF2RB/BCL2A1/PRF1/TUBA4A/IKBKG/BIRC5/CTSS/GZMB/FASLG/ERN1/TNF/HTRA2/CTSC/YWHAQ/CDK7/MYC/ESPL1/CDC7/TFDP1/CCNA1/E2F4/PTTG1/CCNA2/CDC27/TTK/AURKB/ORC6/CDC2…	78
Environmental Information Processing	Signal transduction	HIF-1 signaling pathway	LTBR/GAPDH/ALDOA/CDKN1A/PDHB/AKT1/TIMP1/PRKCB/PIK3CD/TF/CYBB/TFRC/SLC2A1/HK3/PLCG2/PGK2/LDHAL6B/TLR4/PFKFB3/NOS2/ANGPT1/ENO2	22	LTBR/TICAM2/MALT1/PRKCB/LTB/LAT/BCL2A1/CXCL12/SYK/BTK/BCL2L1/PLCG2/IKBKG/GADD45A/ZAP70/CXCL1/TLR4/PRKCQ/LCK/VCAM1/TNF/LBP/IL1B/PIDD1/TRIM25/TNFAIP3/CCL4/CCL19/PPP3CA/PTK2/HRAS/RAC1/BAD/SPHK2/HSPB1/AKT1/PIK3CD/MAPK14/RAC2/SPHK1/PLA2G4A/EFNA1/ENAH/CDH1/DOCK4/PFN2/PRKCZ/PARD3/EFNA4/RALA/PLCB4/LCP2/ITGAL/ITGA2B/ADCY7/MAP2K3/RASGRP2/ITGAM/ADORA2A/ITGB2/RAPGEF2/VAV1/FPR1/FYB1/PLCB2/SKAP1/ARAP3/VAV2/ADO…	88
Human Diseases	Neurodegenerative disease	Alzheimer disease	SLC39A6/PPP3CA/NDUFB2/KIF5C/CYCS/SLC25A6/ATG101/HSD17B10/UQCRQ/COX6C/NDUFB4/COX8A/COX7C/PSMB4/NDUFB5/SLC39A14/NDUFA5/PSMB5/UQCR10/NDUFA4/HRAS/VDAC2/NDUFS6/PSMC5/NDUFC1/NDUFA13/ATP5F1B/NDUFV2/NDUFA8/SDHA/UQCRB/CYC1/COX6A1/UQCRC2/COX7B/BACE2/GAPDH/FADD/BAD/PSMA5/PSMA7/EIF2AK3/UQCRC1/ATP5PD/PLCB4/PSMD8/WNT5A/CDK5/AKT1/CACNA1D/PIK3CD/SNCA/CYBB/APAF1/TUBA4A/IKBKG/WNT3/RYR3/PLCB2/ERN1/IRS4/TNF/GRIN2A/N…	66	PPP3CA/LAMC1/NDUFB2/KIF5C/CYCS/SLC25A6/HSPA5/UQCRQ/COX6C/NDUFB4/COX8A/COX7C/PSMB4/NDUFB5/NDUFA5/PSMB5/UQCR10/NDUFA4/VDAC2/NDUFS6/PSMC5/NDUFC1/NDUFA13/ATP5F1B/NDUFV2/NDUFA8/SDHA/HSPA8/UQCRB/CYC1/COX6A1/UQCRC2/RAC1/COX7B/BAD/PSMA5/PSMA7/CREB3/EIF2AK3/UQCRC1/ATP5PD/PSMD8/CACNA1D/NCF1/PIK3CD/NCF4/CYBB/APAF1/MAPK14/CCL5/TUBA4A/NCF2/RAC2/C8B/RYR3/CAV3/C5/TNF/CYBA/C6/GRIN2A/IL1B/C7/HSPA6/SLC39A6/SLC39A1…	107
Cellular Processes	Cellular community - eukaryotes	Focal adhesion	LAMC1/FLNB/JUN/PTK2/ITGB5/ITGAV/HRAS/PPP1CB/RAC1/THBS2/COL4A1/FN1/COL6A3/BAD/CCND1/COL1A2/SPP1/LAMB1/COL4A5/AKT1/PRKCB/PIK3CD/ITGA4/ITGA2B/CCND3/RAC2/THBS4/PIP5K1B/VAV1/ITGB7/TNXB/TNR/MYL10/CAV3/VAV2/RAP1B/ITGA5	37	LAMC1/FLNB/JUN/PTK2/ITGB5/ITGAV/HRAS/PPP1CB/RAC1/THBS2/COL4A1/FN1/COL6A3/BAD/CCND1/COL1A2/SPP1/LAMB1/COL4A5/AKT1/PRKCB/PIK3CD/ITGA4/ITGA2B/CCND3/RAC2/THBS4/PIP5K1B/VAV1/ITGB7/TNXB/TNR/MYL10/CAV3/VAV2/RAP1B/ITGA5	37
Metabolism	Nucleotide metabolism	Purine metabolism	NME3/NUDT9/PDE9A/NME1/AK4/ENTPD6/CANT1/GUCY1A1/APRT/PAPSS1/NT5C1B/ITPA/IMPDH2/ENPP1/NT5E/ADCY7/AMPD1/AMPD3/PDE6G/PNP/DCK/ADA2/PDE6A/RRM2/GMPR	25	NME3/NME1/DCTPP1/ENTPD6/CANT1/NT5C1B/CAD/ENPP1/UCK2/NT5E/CDA/TYMP/DCK/TYMS/RRM2/TK1/DPYD/NUDT9/PDE9A/AK4/GUCY1A1/APRT/PAPSS1/ITPA/IMPDH2/ADCY7/AMPD1/AMPD3/PDE6G/PNP/ADA2/PDE6A/GMPR	33
Organismal Systems	Immune system	T cell receptor signaling pathway	PPP3CA/JUN/HRAS/MALT1/AKT1/LCP2/PTPN6/PIK3CD/RASGRP1/LAT/MAPK14/IKBKG/CD3D/CD8A/PTPRC/ZAP70/VAV1/CD247/PRKCQ/LCK/TNF/ITK/VAV2/IL10	24	CD9/CSF3R/GYPA/EPOR/CD1D/ITGA4/ITGA2B/TFRC/CD1C/CD2/CD36/ITGAM/CD38/GP1BA/FCGR1A/DNTT/CD3D/CD55/CD8A/ANPEP/FLT3/GP1BB/CD19/TNF/MS4A1/KIT/IL1B/HLA-DOB/IL7R/HLA-DRB4/IL1R2/ITGA5/CLDN4/PTK2/EZR/CLDN3/RAC1/CLDN8/CLDN7/PRKCB/NCF1/PIK3CD/NCF4/ITGAL/CYBB/MAPK14/NCF2/CXCL12/CXCR4/RAC2/PLCG2/ITGB2/PTK2B/VAV1/MYL10/VCAM1/ITK/CYBA/VAV2/RAP1B/CLDN11/RHOH/MSN/MMP9/CLDN15/PRKCZ/PARD3/HRAS/BAD/GNB2/PLCB4/AKT1/C…	196
Organismal Systems	Immune system	Antigen processing and presentation	PDIA3/HSPA5/HSP90AB1/CALR/HSPA8/LGMN/KLRC3/CD8A/CTSS/TNF/KIR3DL1/KIR2DL5A/HLA-DOB/HLA-E/HLA-DRB4/HLA-A/HSPA6	17	CD9/CSF3R/GYPA/EPOR/CD1D/ITGA4/ITGA2B/TFRC/CD1C/CD2/CD36/ITGAM/CD38/GP1BA/FCGR1A/DNTT/CD3D/CD55/CD8A/ANPEP/FLT3/GP1BB/CD19/TNF/MS4A1/KIT/IL1B/HLA-DOB/IL7R/HLA-DRB4/IL1R2/ITGA5/CLDN4/PTK2/EZR/CLDN3/RAC1/CLDN8/CLDN7/PRKCB/NCF1/PIK3CD/NCF4/ITGAL/CYBB/MAPK14/NCF2/CXCL12/CXCR4/RAC2/PLCG2/ITGB2/PTK2B/VAV1/MYL10/VCAM1/ITK/CYBA/VAV2/RAP1B/CLDN11/RHOH/MSN/MMP9/CLDN15/PRKCZ/PARD3/HRAS/BAD/GNB2/PLCB4/AKT1/C…	196
Metabolism	Global and overview maps	Fatty acid metabolism	ACSL3/ECHS1/ACACA/MCAT/HACD2/HSD17B4/HACD3/SCP2/ACADSB/ACSL6/ACSBG1/ACADS/HACD1	13	NME3/NME1/DCTPP1/AK4/ENTPD6/CANT1/APRT/NT5C1B/ITPA/IMPDH2/ENPP1/UCK2/NT5E/CDA/AMPD1/AMPD3/TYMP/PNP/DCK/ADA2/TYMS/RRM2/TK1/GMPR/MDH2/IDH1/GLUD1/ECHS1/SUCLG2/TPI1/PHGDH/HIBCH/GCSH/SDHA/SUCLG1/GOT2/PCCA/PCCB/GAPDH/ALDOA/PDHB/PKLR/HK3/CAT/RPIA/PGK2/ACADS/TALDO1/TKTL1/HAO1/ENO2/PYCR1/CBS/ALDH18A1/ARG2/ARG1/ACSL3/ACACA/MCAT/HACD2/HSD17B4/HACD3/SCP2/ACADSB/ACSL6/ACSBG1/HACD1	67
Human Diseases	Cardiovascular disease	Viral myocarditis	CYCS/CXADR/RAC1/CCND1/SGCE/ITGAL/PRF1/RAC2/CD55/ITGB2/CAV3/HLA-DOB/HLA-E/HLA-DRB4/HLA-A	15	PPP3CA/HSPD1/CYCS/JUN/PTK2/HSPA5/HSP90AB1/HSP90B1/HRAS/HSPA8/RAC1/TICAM2/BAD/EIF2AK3/PLCB4/AKT1/NCF1/PIK3CD/NCF4/MAP2K3/CYBB/APAF1/MAPK14/CCL5/CD36/NCF2/BCL2L1/CASP1/PYCARD/IKBKG/SELP/CXCL1/VAV1/IL18/TLR4/TANK/APOA1/RXRG/VCAM1/PLCB2/FASLG/ERN1/ARHGEF1/TNF/OLR1/CYBA/VAV2/LBP/RAP1B/TLR2/IL1B/IRF7/MMP9/ERO1A/HSPA6/NDUFB2/SLC25A6/UQCRQ/COX6C/NDUFB4/COX8A/COX7C/NDUFB5/NDUFA5/UQCR10/COL3A1/NDUFA4/PRKCZ…	118
Human Diseases	Drug resistance: antineoplastic	Platinum drug resistance	CYCS/MGST2/GSTA4/FADD/CDKN1A/BAD/GSTM3/XPA/AKT1/PIK3CD/APAF1/BCL2L1/BIRC5/FASLG/BBC3/TOP2A	16	CYCS/MGST2/GSTA4/FADD/CDKN1A/BAD/GSTM3/XPA/AKT1/PIK3CD/APAF1/BCL2L1/BIRC5/FASLG/BBC3/TOP2A	62
Metabolism	Metabolism of other amino acids	Glutathione metabolism	IDH1/MGST2/GGCT/GSS/SMS/GSTA4/GSTM3/GPX4/ODC1/ANPEP/GCLM/GCLC/RRM2	13	ECHS1/HIBCH/CNDP2/ALDH7A1/ALDH3B1/GAD1/ACADS/SMOX/DPYD/IDH1/MGST2/GGCT/GSS/SMS/GSTA4/GSTM3/GPX4/ODC1/ANPEP/GCLM/GCLC/RRM2	22
Metabolism	Carbohydrate metabolism	Pyruvate metabolism	GLO1/MDH2/AKR1A1/ACACA/ALDH7A1/PDHB/PKLR/ACACB/LDHAL6B/ADH1C/ADH1A	11	TPI1/G6PC3/AKR1A1/GAPDH/ALDOA/ALDH7A1/PDHB/BPGM/ALDH3B1/PKLR/HK3/MINPP1/PGK2/LDHAL6B/ADH1C/ADH1A/ENO2/ECHS1/SUCLG2/HIBCH/ACACA/SUCLG1/PCCA/PCCB/ACACB/ACADS/UGDH/NANS/GFPT1/PGM3/GNPDA1/UAP1/GMDS/PMM1/MPI/CHIT1/NPL/CYB5R4/GLO1/MDH2	40
